# Supplementary material for: MathIOmica‐MSViewer: a dynamic viewer for mass spectrometry files for Mathematica
Source: J Mass Spectrom. 2017 May 8;52(5):315–8. doi: 10.1002/jms.3928 (PMC5435938; doi:10.1002/jms.3928)
Supplement: Supplementary file 1 — Data S1. MathIOmica‐MSViewer Manual [file JMS-52-315-s001.zip]

Archive with 3 entries (3 files):
- MathIOmica-MSViewer.nb
- MathIOmica-MSViewer_Manual.pdf
- MathIOmica-MSViewer_SourceCode.nb
