# Supplementary material for: MathIOmica‐MSViewer: a dynamic viewer for mass spectrometry files for Mathematica
Source: J Mass Spectrom. 2017 May 8;52(5):315–8. doi: 10.1002/jms.3928 (PMC5435938; doi:10.1002/jms.3928)
Supplement: Supplementary file 1 — Data S1. MathIOmica‐MSViewer Manual [file JMS-52-315-s001.zip › MathIOmica-MSViewer_SourceCode.nb]

(* Content-type: application/vnd.wolfram.mathematica *)

(*** Wolfram Notebook File ***)
(* http://www.wolfram.com/nb *)

(* CreatedBy='Mathematica 11.0' *)

(*CacheID: 234*)
(* Internal cache information:
NotebookFileLineBreakTest
NotebookFileLineBreakTest
NotebookDataPosition[       158,          7]
NotebookDataLength[   1849409,      33146]
NotebookOptionsPosition[   1828768,      32450]
NotebookOutlinePosition[   1829203,      32468]
CellTagsIndexPosition[   1829160,      32465]
WindowFrame->Normal*)

(* Beginning of Notebook Content *)
Notebook[{

Cell[CellGroupData[{
Cell["Initialization Cell:", "Title",
 InitializationCell->True,
 InitializationGroup->True,
 CellChangeTimes->{{3.648913430492567*^9, 3.6489134306925583`*^9}, {
  3.6489134947275963`*^9, 3.648913500090596*^9}}],

Cell[CellGroupData[{

Cell["LICENSING", "Chapter",
 InitializationCell->True,
 InitializationGroup->True,
 CellChangeTimes->{{3.648909705786824*^9, 3.648909717271718*^9}, {
  3.6499610917291822`*^9, 3.649961120047433*^9}, {3.689094604613534*^9, 
  3.689094606564386*^9}, {3.689104999183379*^9, 3.6891050039013863`*^9}}],

Cell["\<\
The MIT License (MIT). MathIOmica is a general omics data analysis framework. \
The MathIOmica-MSViewer tool is provided as a standalone add-on tool to \
MathIOmica under an MIT License, Copyright (c) 2016-17 George I.Mias, G.Mias \
Lab, Department of Biochemistry and Molecular Biology, Michigan State \
University, East Lansing 48824. 
Permission is hereby granted, free of charge, to any person obtaining a copy \
of this software and associated documentation files (the \\\
\[CloseCurlyDoubleQuote] Software \\\[CloseCurlyDoubleQuote]), to deal in the \
Software without restriction, including without limitation the rights to use, \
copy, modify, merge, publish, distribute, sublicense, and/or sell copies of \
the Software, and to permit persons to whom the Software is furnished to do \
so, subject to the following conditions : The above copyright notice and this \
permission notice shall be included in all copies or substantial portions of \
the Software.THE SOFTWARE IS PROVIDED \\\[CloseCurlyDoubleQuote] AS IS \\\
\[CloseCurlyDoubleQuote], WITHOUT WARRANTY OF ANY KIND, EXPRESS OR IMPLIED, \
INCLUDING BUT NOT LIMITED TO THE WARRANTIES OF MERCHANTABILITY, FITNESS FOR A \
PARTICULAR PURPOSE AND NONINFRINGEMENT.IN NO EVENT SHALL THE AUTHORS OR \
COPYRIGHT HOLDERS BE LIABLE FOR ANY CLAIM, DAMAGES OR OTHER LIABILITY, \
WHETHER IN AN ACTION OF CONTRACT, TORT OR OTHERWISE, ARISING FROM, OUT OF OR \
IN CONNECTION WITH THE SOFTWARE OR THE USE OR OTHER DEALINGS IN THE SOFTWARE.\
\
\>", "Text",
 InitializationGroup->True,
 CellChangeTimes->{
  3.689094594951283*^9, {3.693919383413528*^9, 3.693919383852274*^9}}]
}, Open  ]],

Cell[CellGroupData[{

Cell["Options:", "Chapter",
 CellChangeTimes->{{3.696682271858045*^9, 3.6966823065793047`*^9}, {
  3.696682609913786*^9, 3.6966826196742477`*^9}}],

Cell[BoxData[
 RowBox[{"SetOptions", "[", 
  RowBox[{
   RowBox[{"EvaluationNotebook", "[", "]"}], ",", 
   RowBox[{"Saveable", "\[Rule]", "False"}]}], "]"}]], "Input",
 Editable->False,
 InitializationCell->True,
 CellChangeTimes->{{3.696682309063649*^9, 3.696682372092455*^9}, {
  3.696682429466373*^9, 3.696682435221003*^9}}]
}, Closed]],

Cell[CellGroupData[{

Cell["MZML Format:", "Chapter",
 InitializationCell->True,
 InitializationGroup->True,
 CellChangeTimes->{{3.648909705786824*^9, 3.648909717271718*^9}, {
  3.6499610917291822`*^9, 3.649961120047433*^9}}],

Cell[CellGroupData[{

Cell["MZML MetaData:", "Subchapter",
 InitializationCell->True,
 InitializationGroup->True,
 CellChangeTimes->{
  3.645151974098559*^9, {3.64605867421459*^9, 3.646058679997155*^9}, {
   3.649961143664509*^9, 3.649961178507818*^9}, {3.650306699185803*^9, 
   3.650306699717372*^9}, 3.650306821129236*^9}],

Cell[BoxData[
 RowBox[{"Clear", "[", 
  RowBox[{
  "MzmlRawMetaData", ",", "MzmlVersion", ",", "MzmlCvList", ",", 
   "MzmlFileDescriptionFileContent", ",", "MzmlFileDescriptionSourceFileList",
    ",", "MzmlReferenceableParamGroup", ",", "MzmlSoftware", ",", 
   "MzmlInstrumentConfiguration", ",", "MzmlDataProcessing", ",", 
   "MzmlSpectrumList", ",", "MzmlMetaData"}], "]"}]], "Input",
 InitializationCell->True,
 InitializationGroup->True,
 CellChangeTimes->{
  3.657315291484684*^9, 3.657383385399375*^9, 3.657384954929966*^9, 
   3.6573882042983713`*^9, 3.657393192651823*^9, 3.657407909733448*^9, 
   3.6574085522856417`*^9, 3.6574146704526567`*^9, 3.6574172544759493`*^9, 
   3.6574213308525763`*^9, 3.657423676604526*^9, 3.657922677012121*^9, {
   3.658170176325903*^9, 3.658170178786607*^9}}],

Cell[CellGroupData[{

Cell["Function 1 \[OpenCurlyDoubleQuote]MzmlRawMetaData\
\[CloseCurlyDoubleQuote]:", "Subsection",
 InitializationCell->True,
 InitializationGroup->True,
 CellChangeTimes->{{3.64514393171447*^9, 3.645143945505776*^9}, 
   3.645143976721138*^9, 3.6499612140716887`*^9, {3.657315237159301*^9, 
   3.657315255062952*^9}}],

Cell["\<\
MzmlRawMetaData [mzMLFile]

Function MzmlRawMetaData takes one input and that is the mzML file path as a \
string e.g. mzMLfilePath = \[OpenCurlyDoubleQuote]small.msconvert.mzXML\
\[CloseCurlyDoubleQuote]. MzmlRawMetaData will extract the mzML file \
medtadata andwill be used as a refrance (downstream) for all other MetaData \
functions. \
\>", "Text",
 InitializationCell->True,
 InitializationGroup->True,
 CellChangeTimes->{
  3.6451970760180683`*^9, 3.649961219908935*^9, {3.6499613042587767`*^9, 
   3.649961346437504*^9}, {3.649961413232018*^9, 3.6499614138156223`*^9}, {
   3.6499626036587467`*^9, 3.649962634254603*^9}, 3.649963013814165*^9, {
   3.6499632303869*^9, 3.649963281287786*^9}, {3.657315250413883*^9, 
   3.657315299516758*^9}, {3.657315375911066*^9, 3.6573153810278587`*^9}, 
   3.657315533900025*^9, {3.6573155970946503`*^9, 3.657315601379524*^9}, 
   3.6573832960008383`*^9, 3.6579834364328547`*^9}],

Cell[BoxData[
 RowBox[{
  RowBox[{"MzmlRawMetaData", "[", "mzMLFile_", "]"}], ":=", 
  "\[IndentingNewLine]", 
  RowBox[{"Module", "[", "\[IndentingNewLine]", 
   RowBox[{
    RowBox[{"{", 
     RowBox[{
      RowBox[{"inputFile", "=", "mzMLFile"}], ",", "\[IndentingNewLine]", 
      "emptyList", ",", "filePath", ",", "allMetaData", ",", "testXML"}], 
     "}"}], ",", "\[IndentingNewLine]", "\[IndentingNewLine]", 
    RowBox[{
     RowBox[{"emptyList", "=", 
      RowBox[{"{", "}"}]}], ";", "\[IndentingNewLine]", 
     RowBox[{"filePath", "=", "inputFile"}], ";", "\[IndentingNewLine]", 
     RowBox[{"(*", 
      RowBox[{
       RowBox[{
       "OpenRead", " ", "is", " ", "used", " ", "to", " ", "open", " ", "the",
         " ", "input", " ", "file", " ", "and", " ", "form", " ", "a"}], " ", 
       "<", "Stream", ">"}], "*)"}], "\[IndentingNewLine]", 
     RowBox[{"inputFile", "=", 
      RowBox[{"OpenRead", "[", "filePath", "]"}]}], ";", 
     "\[IndentingNewLine]", "\[IndentingNewLine]", 
     RowBox[{"(*", 
      RowBox[{
      "SetStreamPosition", " ", "will", " ", "set", " ", "the", " ", "data", 
       " ", "streaming", " ", "position", " ", "to", " ", "zero", " ", "and", 
       " ", "this", " ", "way", " ", "it", " ", "will", " ", "stream", " ", 
       "from", " ", "the", " ", "begining", " ", "of", " ", "the", " ", 
       RowBox[{"file", ".", " ", "While"}], " ", "loop", " ", "and", " ", 
       "Read", " ", "are", " ", "used", " ", "to", " ", "keep", " ", 
       "reading", " ", "the", " ", "mzML", " ", 
       RowBox[{"file", "."}]}], "*)"}], "\[IndentingNewLine]", 
     RowBox[{"SetStreamPosition", "[", 
      RowBox[{"filePath", ",", "0"}], "]"}], ";", "\[IndentingNewLine]", 
     RowBox[{"While", "[", 
      RowBox[{"True", ",", "\[IndentingNewLine]", 
       RowBox[{
        RowBox[{"allMetaData", "=", 
         RowBox[{"Read", "[", 
          RowBox[{"filePath", ",", "String"}], "]"}]}], ";", 
        "\[IndentingNewLine]", 
        RowBox[{"(*", 
         RowBox[{
          RowBox[{
           RowBox[{
            RowBox[{
             RowBox[{
             "StringCases", " ", "to", " ", "search", " ", "for", " ", 
              "\"\<scan\>\"", " ", "tag", " ", "and"}], " ", "<"}], ".."}], 
           ">", " ", 
           RowBox[{
           "is", " ", "to", " ", "keep", " ", "keep", " ", "representing", 
            " ", "\"\<scan\>\"", " ", "until", " ", "it", " ", "matches", " ",
             "and", " ", "if", " ", "no", " ", "matching"}]}], ",", " ", 
          RowBox[{
          "use", " ", "AppendTo", " ", "to", " ", "append", " ", "into", " ", 
           "the", " ", 
           RowBox[{"emptylist", ".", " ", "If"}], " ", "statement", " ", 
           "and", " ", "Break", " ", "to", " ", "stop", " ", "once", " ", 
           "\"\<scan\>\"", " ", 
           RowBox[{"matchs", "."}]}]}], "*)"}], "\[IndentingNewLine]", 
        RowBox[{"If", "[", 
         RowBox[{
          RowBox[{
           RowBox[{
            RowBox[{"StringCases", "[", 
             RowBox[{"allMetaData", ",", 
              RowBox[{"WordCharacter", ".."}]}], "]"}], "[", 
            RowBox[{"[", "1", "]"}], "]"}], "\[Equal]", "\"\<spectrum\>\""}], 
          ",", 
          RowBox[{"Break", "[", "]"}], ",", 
          RowBox[{"AppendTo", "[", 
           RowBox[{"emptyList", ",", "allMetaData"}], "]"}]}], "]"}]}]}], 
      "]"}], ";", "\[IndentingNewLine]", "\[IndentingNewLine]", 
     RowBox[{"(*", 
      RowBox[{"These", " ", "<", 
       RowBox[{"/", "spectrumList"}], ">", "<", 
       RowBox[{"/", "run"}], ">", "<", 
       RowBox[{"/", "mzML"}], ">", "<", 
       RowBox[{"/", "indexedmzML"}], ">", " ", 
       RowBox[{
       "are", " ", "the", " ", "closing", " ", "tags", " ", "for", " ", "the",
         " ", "streamed", " ", "elements", " ", "that", " ", "we", " ", 
        "need", " ", "to", " ", "convert", " ", "to", " ", "the", " ", 
        "mathematica", " ", "\"\<XML\>\"", " ", 
        RowBox[{"format", "."}]}]}], "*)"}], "\[IndentingNewLine]", 
     RowBox[{"emptyList", "=", 
      RowBox[{"AppendTo", "[", 
       RowBox[{
       "emptyList", ",", 
        "\"\<</spectrumList></run></mzML></indexedmzML>\>\""}], "]"}]}], ";", 
     "\[IndentingNewLine]", "\[IndentingNewLine]", 
     RowBox[{"(*", 
      RowBox[{
      "Import", " ", "as", " ", "\"\<XML\>\"", " ", "for", " ", "data", " ", 
       "conversion", " ", "to", " ", "XML", " ", "format"}], "*)"}], 
     "\[IndentingNewLine]", 
     RowBox[{"testXML", "=", 
      RowBox[{"ImportString", "[", 
       RowBox[{
        RowBox[{"StringJoin", "[", "emptyList", "]"}], ",", "\"\<XML\>\""}], 
       "]"}]}], ";", "\[IndentingNewLine]", "\[IndentingNewLine]", 
     RowBox[{"Close", "[", "inputFile", "]"}], ";", "\[IndentingNewLine]", 
     RowBox[{"Return", "[", "testXML", "]"}]}]}], "]"}]}]], "Input",
 InitializationCell->True,
 InitializationGroup->True,
 CellChangeTimes->{{3.6447628546550207`*^9, 3.644762996210917*^9}, {
   3.644763068296026*^9, 3.6447631691727047`*^9}, {3.644763211577642*^9, 
   3.644763212274149*^9}, {3.644763242542943*^9, 3.644763481208117*^9}, {
   3.644764044467108*^9, 3.644764062187825*^9}, {3.6447649933456182`*^9, 
   3.64476501446914*^9}, {3.644765275838953*^9, 3.644765276932578*^9}, {
   3.644765582888794*^9, 3.644765809116547*^9}, {3.644765925663106*^9, 
   3.644765995237475*^9}, {3.644766035225596*^9, 3.6447660384091187`*^9}, {
   3.6447674425774317`*^9, 3.644767472766119*^9}, {3.6447703338873377`*^9, 
   3.644770376410819*^9}, {3.6447704467294188`*^9, 3.644770451511731*^9}, 
   3.644770572960731*^9, {3.644770918088667*^9, 3.644770919778268*^9}, {
   3.644771002682041*^9, 3.644771007431048*^9}, 3.644771048696204*^9, {
   3.6447710811983757`*^9, 3.644771115801388*^9}, {3.6447712975821*^9, 
   3.644771333262453*^9}, {3.6448950638663893`*^9, 3.644895106661681*^9}, {
   3.645044759278908*^9, 3.645044784478283*^9}, {3.6450448569597683`*^9, 
   3.645044858028865*^9}, {3.645044897513955*^9, 3.6450449165929956`*^9}, {
   3.645045164785255*^9, 3.645045211918703*^9}, {3.645045262243972*^9, 
   3.645045608187998*^9}, {3.645045758763103*^9, 3.6450457853945427`*^9}, {
   3.645045821736349*^9, 3.6450458721126223`*^9}, {3.645046180383308*^9, 
   3.645046202153997*^9}, {3.645046251478219*^9, 3.64504628964716*^9}, 
   3.645046322213829*^9, {3.645046433448613*^9, 3.6450464613403387`*^9}, {
   3.645046519026263*^9, 3.6450465783792458`*^9}, {3.645123150855122*^9, 
   3.645123174556814*^9}, {3.645143768556624*^9, 3.645143768993648*^9}, 
   3.645269507791581*^9, {3.645269954060107*^9, 3.645269968683627*^9}, {
   3.645284306617404*^9, 3.64528438434704*^9}, 3.645284474061055*^9, {
   3.645284528376878*^9, 3.6452846247311077`*^9}, {3.645284701153255*^9, 
   3.645284980774201*^9}, 3.645285791791686*^9, 3.6458107844111347`*^9, {
   3.645811027861411*^9, 3.645811029263194*^9}, {3.645811129314465*^9, 
   3.645811151096376*^9}, 3.645811184348196*^9, 3.645811215802699*^9, {
   3.645811280867655*^9, 3.645811299708856*^9}, 3.645811357396846*^9, {
   3.645811403667143*^9, 3.645811425603901*^9}, 3.645811473780472*^9, 
   3.645811508813333*^9, 3.646479325125135*^9, 3.646479441343996*^9, 
   3.649089908883403*^9, {3.6499612282190123`*^9, 3.649961233035788*^9}, {
   3.649961385371229*^9, 3.649961406577471*^9}, {3.649962655713772*^9, 
   3.649962943685196*^9}, {3.649962994026842*^9, 3.649963004616617*^9}, {
   3.649963049837811*^9, 3.649963200543284*^9}, 3.657315278572195*^9, 
   3.6573833100900106`*^9}]
}, Closed]],

Cell[CellGroupData[{

Cell["Function 2 \
\[OpenCurlyDoubleQuote]MzmlVersion\[CloseCurlyDoubleQuote]:", "Subsection",
 InitializationCell->True,
 InitializationGroup->True,
 CellChangeTimes->{{3.645179130743287*^9, 3.645179136676832*^9}, 
   3.645888397685547*^9, 3.646059233684887*^9, 3.657383387576584*^9}],

Cell["\<\
MzmlVersion [mzMLSchemaVersion]

Function MzmlVersion takes the output from MzmlRawMetaData for its input. It \
output the mzML schema version.\
\>", "Text",
 InitializationCell->True,
 InitializationGroup->True,
 CellChangeTimes->{{3.6500283137774*^9, 3.650028326754002*^9}, {
   3.6500284057797537`*^9, 3.650028437872395*^9}, {3.650028476576091*^9, 
   3.650028542267218*^9}, {3.650030724908771*^9, 3.6500307363931217`*^9}, 
   3.650070873299376*^9, 3.657315283084425*^9, 3.657383326591241*^9}],

Cell[BoxData[
 RowBox[{
  RowBox[{"MzmlVersion", "[", "mzMLSchemaVersion_", "]"}], ":=", 
  "\[IndentingNewLine]", 
  RowBox[{"Module", "[", 
   RowBox[{
    RowBox[{"{", "\[IndentingNewLine]", 
     RowBox[{
      RowBox[{"mzMLSchema", "=", "mzMLSchemaVersion"}], ",", 
      "\[IndentingNewLine]", "mzMLSchemaTag", ",", "allTogether"}], "}"}], 
    ",", "\[IndentingNewLine]", "\[IndentingNewLine]", 
    RowBox[{"(*", 
     RowBox[{
      RowBox[{"First", " ", "convert", " ", "to", " ", "string"}], ",", " ", 
      RowBox[{
       RowBox[{
       "then", " ", "we", " ", "use", " ", "StringCases", " ", "and", " ", 
        "string", " ", "pattern", " ", "matching", " ", "to", " ", "look", 
        " ", "for", " ", "\"\<mzML_\>\"", " ", "followed", " ", "by", " ", 
        "a", " ", "number"}], " ", "<", "NumberString", ">", " ", 
       RowBox[{
       "to", " ", "find", " ", "the", " ", "mzXML", " ", "version", " ", 
        RowBox[{"format", ".", " ", "\"\<mzML_\>\""}], " ", "will", " ", 
        "always", " ", "be", " ", "followed", " ", "by", " ", "a", " ", 
        "number", " ", "that", " ", "corresponds", " ", "to", " ", "the", " ",
         "mzML", " ", 
        RowBox[{"schema", ".", " ", "This"}], " ", "will", " ", "be", " ", 
        "output", " ", "in", " ", "the"}], " ", "<", "MetaData", ">", "."}]}],
      "*)"}], "\[IndentingNewLine]", 
    RowBox[{
     RowBox[{"mzMLSchemaTag", "=", 
      RowBox[{"Grid", "[", 
       RowBox[{"StringCases", "[", 
        RowBox[{
         RowBox[{"ToString", "[", "mzMLSchema", "]"}], ",", 
         "\[IndentingNewLine]", 
         RowBox[{
          RowBox[{"___", "~~", "\"\<mzML\>\"", "~~", 
           RowBox[{"x", ":", "NumberString"}], "~~", "___"}], ":>", 
          RowBox[{"{", 
           RowBox[{"\"\<mzML:\>\"", ",", "x"}], "}"}]}]}], "]"}], "]"}]}], 
     ";", "\[IndentingNewLine]", "\[IndentingNewLine]", 
     RowBox[{"(*", 
      RowBox[{
      "allTogether", " ", "is", " ", "to", " ", "output", " ", "a", " ", 
       "readable", " ", "mzML", " ", "schema", " ", "version"}], " ", "*)"}], 
     "\[IndentingNewLine]", 
     RowBox[{"allTogether", "=", 
      RowBox[{"Insert", "[", 
       RowBox[{
        RowBox[{"Insert", "[", 
         RowBox[{
          RowBox[{"Grid", "[", 
           RowBox[{"Transpose", "[", 
            RowBox[{"Transpose", "[", 
             RowBox[{"{", 
              RowBox[{
               RowBox[{"{", 
                RowBox[{"Style", "[", 
                 RowBox[{
                 "\"\<mzML Schema:\>\"", ",", "Bold", ",", "Underlined"}], 
                 "]"}], "}"}], ",", 
               RowBox[{"{", "mzMLSchemaTag", "}"}]}], "}"}], "]"}], "]"}], 
           "]"}], ",", 
          RowBox[{"Alignment", "\[Rule]", "Left"}], ",", "2"}], "]"}], ",", 
        RowBox[{"Spacings", "\[Rule]", 
         RowBox[{"{", 
          RowBox[{"2", ",", 
           RowBox[{"{", 
            RowBox[{"2", ",", 
             RowBox[{"{", "0.7", "}"}], ",", "0.9"}], "}"}]}], "}"}]}], ",", 
        "2"}], "]"}]}], ";", "\[IndentingNewLine]", 
     RowBox[{"Return", "[", "allTogether", "]"}]}]}], "]"}]}]], "Input",
 InitializationCell->True,
 InitializationGroup->True,
 CellChangeTimes->{{3.6451789041314983`*^9, 3.645179047062994*^9}, {
   3.645179093592073*^9, 3.645179108046297*^9}, {3.6452849980225983`*^9, 
   3.645285173653984*^9}, {3.645285305178563*^9, 3.645285377137506*^9}, 
   3.645285787168878*^9, {3.645888390876381*^9, 3.645888391388008*^9}, {
   3.646059211320706*^9, 3.646059214748335*^9}, {3.646059247444167*^9, 
   3.646059250645855*^9}, {3.646059300211*^9, 3.646059364341895*^9}, 
   3.646083291873295*^9, {3.646083362940941*^9, 3.646083421473065*^9}, {
   3.646083466269196*^9, 3.646083523992687*^9}, {3.646693052123425*^9, 
   3.646693052838134*^9}, {3.646697881297443*^9, 3.6466979354621468`*^9}, 
   3.646946959222349*^9, {3.649089920706336*^9, 3.649089920976804*^9}, {
   3.650035355396069*^9, 3.650035435437883*^9}, {3.650035473240314*^9, 
   3.6500355466494493`*^9}, {3.650065421035513*^9, 3.650065483853957*^9}, 
   3.65738333774504*^9, 3.6881529512291117`*^9}]
}, Closed]],

Cell[CellGroupData[{

Cell["Function 3 \[OpenCurlyDoubleQuote]MzmlCvList\[CloseCurlyDoubleQuote]:", \
"Subsection",
 InitializationCell->True,
 InitializationGroup->True,
 CellChangeTimes->{{3.6466690686643457`*^9, 3.6466690820225477`*^9}, 
   3.6467562318157663`*^9, 3.657384645747781*^9, 3.657384717676264*^9}],

Cell["\<\
MzmlCvList [cvListXMLElement]

Function MzmlCvList will take the output from MzmlRawMetaData as the only \
input. mzML file ontology information will then be output. This function is \
not used for the final output since the output can vary in size.\
\>", "Text",
 InitializationCell->True,
 InitializationGroup->True,
 CellChangeTimes->{{3.6500707052910967`*^9, 3.6500707376782722`*^9}, {
   3.650070782345459*^9, 3.650070799099431*^9}, {3.650070842404562*^9, 
   3.650070860072248*^9}, 3.657315286119072*^9, {3.657383670583673*^9, 
   3.657383679414153*^9}, {3.65738373484793*^9, 3.657383760622767*^9}, {
   3.657384721052753*^9, 3.657384768176901*^9}}],

Cell[BoxData[
 RowBox[{
  RowBox[{"MzmlCvList", "[", "cvListXMLElement_", "]"}], ":=", 
  "\[IndentingNewLine]", 
  RowBox[{"Module", "[", 
   RowBox[{
    RowBox[{"{", "\[IndentingNewLine]", 
     RowBox[{"cvListElement", ",", "\[IndentingNewLine]", 
      RowBox[{"(*", 
       RowBox[{
       "cvList", " ", "is", " ", "equal", " ", "to", " ", "the", " ", "only", 
        " ", "input", " ", "and", " ", "that", " ", "is", " ", 
        "MzmlRawMetaData", " ", "output"}], "*)"}], "\[IndentingNewLine]", 
      RowBox[{"cvList", "=", "cvListXMLElement"}], ",", "\[IndentingNewLine]",
       "cvListTag1", ",", "cvListTag2", ",", "cvListTag3", ",", 
      "allTogether"}], "}"}], ",", "\[IndentingNewLine]", 
    "\[IndentingNewLine]", 
    RowBox[{"(*", 
     RowBox[{
      RowBox[{
       RowBox[{"extract", " ", "Element"}], " ", "<", "cv", ">", " ", 
       RowBox[{
       "which", " ", "contain", " ", "the", " ", "information", " ", "about", 
        " ", "file", " ", "ontology", " ", "including", " ", "3", " ", 
        "required", " ", "attributes"}]}], ",", " ", "URI", ",", " ", 
      RowBox[{"FullName", " ", "and", " ", 
       RowBox[{"id", "."}]}]}], "*)"}], "\[IndentingNewLine]", 
    RowBox[{
     RowBox[{"cvListElement", "=", 
      RowBox[{"Cases", "[", 
       RowBox[{"cvList", ",", 
        RowBox[{"XMLElement", "[", 
         RowBox[{"\"\<cv\>\"", ",", "_", ",", "_"}], "]"}], ",", "Infinity"}],
        "]"}]}], ";", "\[IndentingNewLine]", "\[IndentingNewLine]", 
     RowBox[{"(*", 
      RowBox[{
       RowBox[{
        RowBox[{"extracting", " ", "all"}], " ", "<", "id", ">", 
        RowBox[{"'", "s"}]}], ",", " ", 
       RowBox[{"<", "version", ">", 
        RowBox[{"'", "s"}]}], ",", " ", 
       RowBox[{"<", "fullName", ">", " ", "and", " ", "<", "URI", ">", " ", 
        RowBox[{"that", " ", "are", " ", "inside", " ", "cvListElement"}]}]}],
       "*)"}], "\[IndentingNewLine]", 
     RowBox[{"cvListTag1", "=", "\[IndentingNewLine]", 
      RowBox[{
       RowBox[{
        RowBox[{"{", 
         RowBox[{
          RowBox[{"Cases", "[", 
           RowBox[{"#", ",", 
            RowBox[{
             RowBox[{"x_", "/;", 
              RowBox[{
               RowBox[{
                RowBox[{"Length", "[", "x", "]"}], ">", "1"}], "&&", 
               RowBox[{
                RowBox[{"x", "[", 
                 RowBox[{"[", "1", "]"}], "]"}], "==", "\"\<id\>\""}]}]}], 
             "\[RuleDelayed]", 
             RowBox[{"x", "[", 
              RowBox[{"[", "2", "]"}], "]"}]}], ",", "All"}], "]"}], ",", 
          "\[IndentingNewLine]", 
          RowBox[{"(*", 
           RowBox[{
            RowBox[{
             RowBox[{"since", " ", "the", " ", "attribute"}], " ", "<", 
             "version", ">", " ", 
             RowBox[{"is", " ", "optional"}]}], ",", " ", 
            RowBox[{
            "so", " ", "we", " ", "have", " ", "an", " ", "if", " ", 
             "statment", " ", "here"}]}], "*)"}], "\[IndentingNewLine]", 
          RowBox[{"If", "[", 
           RowBox[{
            RowBox[{
             RowBox[{"Cases", "[", 
              RowBox[{"#", ",", 
               RowBox[{
                RowBox[{"x_", "/;", 
                 RowBox[{
                  RowBox[{
                   RowBox[{"Length", "[", "x", "]"}], ">", "1"}], "&&", 
                  RowBox[{
                   RowBox[{"x", "[", 
                    RowBox[{"[", "1", "]"}], "]"}], "\[Equal]", 
                   "\"\<version\>\""}]}]}], "\[RuleDelayed]", 
                RowBox[{"x", "[", 
                 RowBox[{"[", "2", "]"}], "]"}]}], ",", "All"}], "]"}], 
             "\[Equal]", 
             RowBox[{"{", "}"}]}], ",", 
            RowBox[{"{", "\"\<Unknown\>\"", "}"}], ",", 
            RowBox[{"Cases", "[", 
             RowBox[{"#", ",", 
              RowBox[{
               RowBox[{"x_", "/;", " ", 
                RowBox[{
                 RowBox[{
                  RowBox[{"Length", "[", "x", "]"}], ">", "1"}], "&&", 
                 RowBox[{
                  RowBox[{"x", "[", 
                   RowBox[{"[", "1", "]"}], "]"}], "==", 
                  "\"\<version\>\""}]}]}], "\[RuleDelayed]", 
               RowBox[{"x", "[", 
                RowBox[{"[", "2", "]"}], "]"}]}], ",", "All"}], "]"}]}], 
           "]"}], ",", 
          RowBox[{"Cases", "[", 
           RowBox[{"#", ",", 
            RowBox[{
             RowBox[{"x_", "/;", 
              RowBox[{
               RowBox[{
                RowBox[{"Length", "[", "x", "]"}], ">", "1"}], "&&", 
               RowBox[{
                RowBox[{"x", "[", 
                 RowBox[{"[", "1", "]"}], "]"}], "==", 
                "\"\<fullName\>\""}]}]}], "\[RuleDelayed]", 
             RowBox[{"x", "[", 
              RowBox[{"[", "2", "]"}], "]"}]}], ",", "All"}], "]"}], ",", 
          RowBox[{"Cases", "[", 
           RowBox[{"#", ",", 
            RowBox[{
             RowBox[{"x_", "/;", 
              RowBox[{
               RowBox[{
                RowBox[{"Length", "[", "x", "]"}], ">", "1"}], "&&", 
               RowBox[{
                RowBox[{"x", "[", 
                 RowBox[{"[", "1", "]"}], "]"}], "==", "\"\<URI\>\""}]}]}], 
             "\[RuleDelayed]", 
             RowBox[{"x", "[", 
              RowBox[{"[", "2", "]"}], "]"}]}], ",", "All"}], "]"}]}], "}"}], 
        "&"}], "/@", "cvListElement"}]}], ";", "\[IndentingNewLine]", 
     "\[IndentingNewLine]", 
     RowBox[{"(*", 
      RowBox[{"capitalized", " ", 
       RowBox[{"ID", ":", " ", 
        RowBox[{"and", " ", "Full", " ", "Name"}], ":", " ", 
        RowBox[{
        "labeling", " ", "for", " ", "version", " ", "and", " ", "URI", " ", 
         "respectively"}]}]}], "*)"}], "\[IndentingNewLine]", 
     RowBox[{"cvListTag2", "=", "\[IndentingNewLine]", 
      RowBox[{
       RowBox[{
        RowBox[{"{", 
         RowBox[{
          RowBox[{"StringInsert", "[", 
           RowBox[{
            RowBox[{"#", "[", 
             RowBox[{"[", "1", "]"}], "]"}], ",", "\"\<ID: \>\"", ",", "1"}], 
           "]"}], ",", 
          RowBox[{"StringInsert", "[", 
           RowBox[{
            RowBox[{"#", "[", 
             RowBox[{"[", "2", "]"}], "]"}], ",", "\"\<Version: \>\"", ",", 
            "1"}], "]"}], ",", 
          RowBox[{"StringInsert", "[", 
           RowBox[{
            RowBox[{"#", "[", 
             RowBox[{"[", "3", "]"}], "]"}], ",", "\"\<Full Name: \>\"", ",", 
            "1"}], "]"}], ",", 
          RowBox[{"StringInsert", "[", 
           RowBox[{
            RowBox[{"#", "[", 
             RowBox[{"[", "4", "]"}], "]"}], ",", "\"\<URI: \>\"", ",", "1"}],
            "]"}]}], "}"}], "&"}], "/@", "cvListTag1"}]}], ";", 
     "\[IndentingNewLine]", "\[IndentingNewLine]", 
     RowBox[{"cvListTag3", "=", 
      RowBox[{"Insert", "[", 
       RowBox[{
        RowBox[{"Grid", "[", 
         RowBox[{
          RowBox[{"Partition", "[", 
           RowBox[{
            RowBox[{
             RowBox[{
              RowBox[{"Grid", "[", 
               RowBox[{"#", ",", 
                RowBox[{"Alignment", "\[Rule]", "Left"}]}], "]"}], "&"}], "/@",
              "cvListTag2"}], ",", "1"}], "]"}], ",", 
          RowBox[{"Dividers", "\[Rule]", 
           RowBox[{"{", 
            RowBox[{"Center", ",", 
             RowBox[{"{", 
              RowBox[{"True", ",", "True", ",", "True"}], "}"}]}], "}"}]}]}], 
         "]"}], ",", 
        RowBox[{"Alignment", "\[Rule]", "Left"}], ",", "2"}], "]"}]}], ";", 
     "\[IndentingNewLine]", "\[IndentingNewLine]", 
     RowBox[{"(*", 
      RowBox[{
      "allTogether", " ", "is", " ", "to", " ", "output", " ", "a", " ", 
       "readable", " ", "mzML", " ", "schema", " ", "version"}], " ", "*)"}], 
     "\[IndentingNewLine]", 
     RowBox[{"allTogether", "=", "\[IndentingNewLine]", 
      RowBox[{"(*", 
       RowBox[{
        RowBox[{"incase", " ", "Element"}], " ", "<", "cv", ">", " ", 
        RowBox[{"is", " ", "absent", " ", "from", " ", "the", " ", "file"}]}],
        "*)"}], "\[IndentingNewLine]", 
      RowBox[{"If", "[", 
       RowBox[{
        RowBox[{
         RowBox[{"Cases", "[", 
          RowBox[{"cvList", ",", 
           RowBox[{"XMLElement", "[", 
            RowBox[{"\"\<cv\>\"", ",", "_", ",", "_"}], "]"}], ",", 
           "Infinity"}], "]"}], "\[Equal]", 
         RowBox[{"{", "}"}]}], ",", 
        RowBox[{"Insert", "[", 
         RowBox[{
          RowBox[{"Insert", "[", 
           RowBox[{
            RowBox[{"Grid", "[", 
             RowBox[{"Transpose", "[", 
              RowBox[{"Transpose", "[", 
               RowBox[{"{", 
                RowBox[{
                 RowBox[{"{", 
                  RowBox[{"Style", "[", 
                   RowBox[{
                   "\"\<Ontology Information:\>\"", ",", "Bold", ",", 
                    "Underlined"}], "]"}], "}"}], ",", 
                 RowBox[{"{", "\"\<Not Found\>\"", "}"}]}], "}"}], "]"}], 
              "]"}], "]"}], ",", 
            RowBox[{"Alignment", "\[Rule]", "Left"}], ",", "2"}], "]"}], ",", 
          
          RowBox[{"Spacings", "\[Rule]", 
           RowBox[{"{", 
            RowBox[{"2", ",", 
             RowBox[{"{", 
              RowBox[{"2", ",", 
               RowBox[{"{", "0.7", "}"}], ",", "0.9"}], "}"}]}], "}"}]}], ",",
           "2"}], "]"}], ",", 
        RowBox[{"Insert", "[", 
         RowBox[{
          RowBox[{"Insert", "[", 
           RowBox[{
            RowBox[{"Grid", "[", 
             RowBox[{"Transpose", "[", 
              RowBox[{"Transpose", "[", 
               RowBox[{"{", 
                RowBox[{
                 RowBox[{"{", 
                  RowBox[{"Style", "[", 
                   RowBox[{
                   "\"\<Ontology Information:\>\"", ",", "Bold", ",", 
                    "Underlined"}], "]"}], "}"}], ",", 
                 RowBox[{"{", "cvListTag3", "}"}]}], "}"}], "]"}], "]"}], 
             "]"}], ",", 
            RowBox[{"Alignment", "\[Rule]", "Left"}], ",", "2"}], "]"}], ",", 
          
          RowBox[{"Spacings", "\[Rule]", 
           RowBox[{"{", 
            RowBox[{"2", ",", 
             RowBox[{"{", 
              RowBox[{"2", ",", 
               RowBox[{"{", "0.7", "}"}], ",", "0.9"}], "}"}]}], "}"}]}], ",",
           "2"}], "]"}]}], "]"}]}], ";", "\[IndentingNewLine]", 
     "\[IndentingNewLine]", 
     RowBox[{"Return", "[", "allTogether", "]"}]}]}], "]"}]}]], "Input",
 InitializationCell->True,
 InitializationGroup->True,
 CellChangeTimes->{{3.646669087909004*^9, 3.6466691325103283`*^9}, {
   3.646669172670328*^9, 3.6466692613274508`*^9}, 3.646691527201565*^9, {
   3.6466915654715357`*^9, 3.646691680686837*^9}, {3.646692144490899*^9, 
   3.646692282715651*^9}, {3.646692320454968*^9, 3.646692341172083*^9}, 
   3.6466924224952707`*^9, {3.646692464040028*^9, 3.646692508311933*^9}, {
   3.6466925730809727`*^9, 3.646692653265888*^9}, {3.646692695104664*^9, 
   3.646692703161689*^9}, {3.6466927440054092`*^9, 3.6466927997130117`*^9}, {
   3.646692858413838*^9, 3.646692913697723*^9}, {3.646692950601659*^9, 
   3.6466929631980047`*^9}, {3.6466933217458353`*^9, 3.646693323458159*^9}, {
   3.646704200966058*^9, 3.646704207732078*^9}, {3.646704245026062*^9, 
   3.6467043263854856`*^9}, {3.64670437140068*^9, 3.646704374309648*^9}, {
   3.6467044149415083`*^9, 3.646704434339281*^9}, 3.64674068768934*^9, 
   3.646756234895732*^9, 3.648750812372438*^9, {3.6487511747525454`*^9, 
   3.648751177976565*^9}, {3.648751219591947*^9, 3.648751268969487*^9}, {
   3.650066069661216*^9, 3.650066078394713*^9}, {3.650066244813623*^9, 
   3.650066310351507*^9}, 3.650066796209024*^9, {3.6500705289389687`*^9, 
   3.650070530331115*^9}, {3.650070576017667*^9, 3.6500705943201313`*^9}, {
   3.650070627231349*^9, 3.650070632701655*^9}, {3.650070666013383*^9, 
   3.650070680987438*^9}, {3.650070814421534*^9, 3.650070819845495*^9}, 
   3.650070933656259*^9, {3.650071088105*^9, 3.650071096791404*^9}, {
   3.650071128313942*^9, 3.650071196036181*^9}, {3.650071226241168*^9, 
   3.650071254514296*^9}, 3.657384620764436*^9, 3.6573846666558313`*^9}]
}, Closed]],

Cell[CellGroupData[{

Cell["Function 4 \[OpenCurlyDoubleQuote]MzmlFileDescriptionFileContent\
\[CloseCurlyDoubleQuote]:", "Subsection",
 InitializationCell->True,
 InitializationGroup->True,
 CellChangeTimes->{{3.646693332057967*^9, 3.646693358251102*^9}, 
   3.646697729425796*^9, {3.646698307469111*^9, 3.646698307740855*^9}, 
   3.64673787863909*^9, 3.657388208769149*^9}],

Cell["\<\
MzmlFileDescriptionFileContent [fileDescriptionfileContentXMLElement1]

Function MzmlFileDescriptionFileContent will take the output from \
MzmlRawMetaData as the only input. The MzmlFileDescriptionFileContent will \
output the different type of spectra that can be expected in the mzML file.  \
\
\>", "Text",
 InitializationCell->True,
 InitializationGroup->True,
 CellChangeTimes->{{3.6500707052910967`*^9, 3.6500707376782722`*^9}, {
   3.650070782345459*^9, 3.650070799099431*^9}, {3.650070842404562*^9, 
   3.650070860072248*^9}, 3.657315286119072*^9, {3.657383670583673*^9, 
   3.657383679414153*^9}, {3.65738373484793*^9, 3.657383760622767*^9}, 
   3.657384838480239*^9, {3.657388022273074*^9, 3.657388041050535*^9}, {
   3.6573880778736267`*^9, 3.657388139380625*^9}}],

Cell[BoxData[
 RowBox[{
  RowBox[{
  "MzmlFileDescriptionFileContent", "[", 
   "fileDescriptionfileContentXMLElement1_", "]"}], ":=", 
  "\[IndentingNewLine]", 
  RowBox[{"Module", "[", "\[IndentingNewLine]", 
   RowBox[{
    RowBox[{"{", 
     RowBox[{"fileDescriptionElement", ",", "\[IndentingNewLine]", 
      RowBox[{
      "fileDescription", "=", "fileDescriptionfileContentXMLElement1"}], ",", 
      "\[IndentingNewLine]", "fileContentTag1", ",", "fileContentTag2", ",", 
      "fileContentTag3", ",", "fileContentTag4", ",", "fileContentTag5", ",", 
      "allTogether"}], "}"}], ",", "\[IndentingNewLine]", 
    "\[IndentingNewLine]", 
    RowBox[{"(*", 
     RowBox[{
     "fileDescriptionElement", " ", "is", " ", "equal", " ", "to", " ", "the",
       " ", "only", " ", "input", " ", "and", " ", "that", " ", "is", " ", 
      "the", " ", "MzmlRawMetaData", " ", "output"}], "*)"}], 
    "\[IndentingNewLine]", 
    RowBox[{
     RowBox[{"fileDescriptionElement", "=", "\[IndentingNewLine]", 
      RowBox[{"(*", 
       RowBox[{
        RowBox[{"extract", " ", "element"}], " ", "<", "fileDescription", ">",
         " ", 
        RowBox[{
        "where", " ", "information", " ", "pertaining", " ", "to", " ", "the",
          " ", "entire", " ", "mzML", " ", "file"}]}], "*)"}], 
      "\[IndentingNewLine]", 
      RowBox[{"Cases", "[", 
       RowBox[{"fileDescription", ",", "\[IndentingNewLine]", 
        RowBox[{"XMLElement", "[", 
         RowBox[{"\"\<fileDescription\>\"", ",", "_", ",", "_"}], "]"}], ",", 
        "Infinity"}], "]"}]}], ";", "\[IndentingNewLine]", 
     "\[IndentingNewLine]", 
     RowBox[{"(*", 
      RowBox[{
       RowBox[{
       "use", " ", "Cases", " ", "to", " ", "find", " ", "the", " ", 
        "extract", " ", "subelement", " ", "\"\<fileContent\>\"", " ", 
        "located", " ", "inside", " ", "element"}], " ", "<", 
       "fileDescription", ">", " ", 
       RowBox[{
       "which", " ", "summarizes", " ", "the", " ", "different", " ", "types",
         " ", "of", " ", "spectra", " ", "that", " ", "can", " ", "be", " ", 
        "expected", " ", "in", " ", "the", " ", 
        RowBox[{"file", "."}]}]}], " ", "*)"}], "\[IndentingNewLine]", 
     RowBox[{"fileContentTag1", "=", 
      RowBox[{"Cases", "[", 
       RowBox[{"fileDescriptionElement", ",", "\[IndentingNewLine]", 
        RowBox[{"XMLElement", "[", 
         RowBox[{"\"\<fileContent\>\"", ",", "_", ",", "_"}], "]"}], ",", 
        "Infinity"}], "]"}]}], ";", "\[IndentingNewLine]", 
     "\[IndentingNewLine]", 
     RowBox[{"(*", 
      RowBox[{
       RowBox[{
       "cvParam", " ", "holds", " ", "additional", " ", "data", " ", "or", 
        " ", 
        RowBox[{"annotation", ".", " ", "Only"}], " ", "controlled", " ", 
        "values", " ", "are", " ", "allowed", " ", "here"}], ",", " ", 
       RowBox[{
       "while", " ", "userParam", " ", "holds", " ", "uncontrolled", " ", 
        "user", " ", "parameters"}]}], "*)"}], "\[IndentingNewLine]", 
     RowBox[{"fileContentTag2", "=", "\[IndentingNewLine]", 
      RowBox[{"(*", 
       RowBox[{
        RowBox[{"We", " ", "use", " ", "an", " ", "if", " ", "statment"}], 
        ",", " ", 
        RowBox[{
        "since", " ", "subelements", " ", "\"\<cvParam\>\"", " ", "and", " ", 
         "\"\<userParam\>\"", " ", "are", " ", "not", " ", "requered", " ", 
         "and", " ", "there", " ", "could", " ", "be", " ", "many", " ", "of",
          " ", "them"}]}], "*)"}], "\[IndentingNewLine]", 
      RowBox[{"If", "[", 
       RowBox[{
        RowBox[{
         RowBox[{"Cases", "[", 
          RowBox[{"fileContentTag1", ",", 
           RowBox[{"XMLElement", "[", 
            RowBox[{
             RowBox[{"\"\<cvParam\>\"", "|", "\"\<userParam\>\""}], ",", "_", 
             ",", "_"}], "]"}], ",", "Infinity"}], "]"}], "\[Equal]", 
         RowBox[{"{", "}"}]}], ",", 
        RowBox[{"{", "\"\<Unknown\>\"", "}"}], ",", 
        RowBox[{"Cases", "[", 
         RowBox[{"fileContentTag1", ",", 
          RowBox[{"XMLElement", "[", 
           RowBox[{
            RowBox[{"\"\<cvParam\>\"", "|", "\"\<userParam\>\""}], ",", "_", 
            ",", "_"}], "]"}], ",", "Infinity"}], "]"}]}], "]"}]}], ";", 
     "\[IndentingNewLine]", "\[IndentingNewLine]", 
     RowBox[{"(*", " ", 
      RowBox[{
       RowBox[{
       "The", " ", "attribute", " ", "\"\<name\>\"", " ", "is", " ", "the", 
        " ", "actual", " ", "required", " ", "name", " ", "for", " ", "the", 
        " ", "parameter"}], ",", 
       RowBox[{
        RowBox[{"from", " ", "the", " ", "referred"}], "-", 
        RowBox[{"to", " ", "controlled", " ", 
         RowBox[{"vocabulary", ".", " ", "The"}], " ", "attribute", " ", 
         "\"\<name\>\"", " ", "is", " ", "the", " ", "actual", " ", "name", 
         " ", "for", " ", "the", " ", "parameter"}]}], ",", 
       RowBox[{
        RowBox[{
         RowBox[{"from", " ", "the", " ", "referred"}], "-", 
         RowBox[{"to", " ", "controlled", " ", 
          RowBox[{"vocabulary", ".", " ", "The"}], " ", "attribute", " ", 
          "\"\<value\>\"", " ", "is", " ", "the", " ", "optional", " ", 
          "value", " ", "for", " ", "the", " ", "parameter"}]}], ";", 
        RowBox[{"may", " ", "be", " ", "absent", " ", "if", " ", "not", " ", 
         RowBox[{"appropriate", ".", " ", "And"}], " ", "if", " ", "absent", 
         " ", "we", " ", "output", " ", "\"\<Unknown\>\""}]}]}], "*)"}], 
     RowBox[{"fileContentTag3", "=", 
      RowBox[{
       RowBox[{
        RowBox[{"{", 
         RowBox[{
          RowBox[{"Cases", "[", 
           RowBox[{"#", ",", 
            RowBox[{
             RowBox[{"x_", "/;", 
              RowBox[{
               RowBox[{
                RowBox[{"Length", "[", "x", "]"}], ">", "1"}], "&&", 
               RowBox[{
                RowBox[{"x", "[", 
                 RowBox[{"[", "1", "]"}], "]"}], "==", "\"\<name\>\""}]}]}], 
             "\[RuleDelayed]", 
             RowBox[{"x", "[", 
              RowBox[{"[", "2", "]"}], "]"}]}], ",", "All"}], "]"}], ",", 
          RowBox[{"If", "[", 
           RowBox[{
            RowBox[{
             RowBox[{"Cases", "[", 
              RowBox[{"#", ",", 
               RowBox[{
                RowBox[{"x_", "/;", " ", 
                 RowBox[{
                  RowBox[{
                   RowBox[{"Length", "[", "x", "]"}], ">", "1"}], "&&", 
                  RowBox[{
                   RowBox[{"x", "[", 
                    RowBox[{"[", "1", "]"}], "]"}], "\[Equal]", 
                   "\"\<value\>\""}]}]}], "\[RuleDelayed]", 
                RowBox[{"x", "[", 
                 RowBox[{"[", "2", "]"}], "]"}]}], ",", "All"}], "]"}], 
             "\[Equal]", 
             RowBox[{"{", "\"\<\>\"", "}"}]}], ",", 
            RowBox[{"{", "\"\<Unknown\>\"", "}"}], ",", 
            RowBox[{"Cases", "[", 
             RowBox[{"#", ",", 
              RowBox[{
               RowBox[{"x_", "/;", " ", 
                RowBox[{
                 RowBox[{
                  RowBox[{"Length", "[", "x", "]"}], ">", "1"}], "&&", 
                 RowBox[{
                  RowBox[{"x", "[", 
                   RowBox[{"[", "1", "]"}], "]"}], "==", 
                  "\"\<value\>\""}]}]}], "\[RuleDelayed]", 
               RowBox[{"x", "[", 
                RowBox[{"[", "2", "]"}], "]"}]}], ",", "All"}], "]"}]}], 
           "]"}]}], "}"}], "&"}], "/@", "fileContentTag2"}]}], ";", 
     "\[IndentingNewLine]", "\[IndentingNewLine]", 
     RowBox[{"(*", 
      RowBox[{"capitalized", " ", 
       RowBox[{"Name", ":", " ", 
        RowBox[{"and", " ", "Value"}], ":", " ", "labeling"}]}], "*)"}], 
     "\[IndentingNewLine]", 
     RowBox[{"fileContentTag4", "=", 
      RowBox[{"Insert", "[", 
       RowBox[{
        RowBox[{"Grid", "[", 
         RowBox[{
          RowBox[{
           RowBox[{"Flatten", "[", 
            RowBox[{
             RowBox[{"{", 
              RowBox[{
               RowBox[{"StringInsert", "[", 
                RowBox[{
                 RowBox[{"#", "[", 
                  RowBox[{"[", "1", "]"}], "]"}], ",", "\"\<Name: \>\"", ",", 
                 "1"}], "]"}], ",", 
               RowBox[{"StringInsert", "[", 
                RowBox[{
                 RowBox[{"#", "[", 
                  RowBox[{"[", "2", "]"}], "]"}], ",", "\"\< Value: \>\"", 
                 ",", "1"}], "]"}]}], "}"}], ",", "1"}], "]"}], "&"}], "/@", 
          "fileContentTag3"}], "]"}], ",", 
        RowBox[{"Alignment", "\[Rule]", "Left"}], ",", "2"}], "]"}]}], ";", 
     "\[IndentingNewLine]", "\[IndentingNewLine]", 
     RowBox[{"(*", 
      RowBox[{
      "allTogether", " ", "is", " ", "to", " ", "output", " ", "a", " ", 
       "readable", " ", "mzML", " ", "schema", " ", "version"}], " ", "*)"}], 
     "\[IndentingNewLine]", 
     RowBox[{"allTogether", "=", "\[IndentingNewLine]", 
      RowBox[{"(*", 
       RowBox[{
       "if", " ", "statment", " ", "in", " ", "case", " ", "the", " ", 
        "subelements", " ", "\"\<cvParam\>\"", " ", "and", " ", 
        "\"\<userParam\>\"", " ", "are", " ", "absent"}], "*)"}], 
      "\[IndentingNewLine]", 
      RowBox[{"If", "[", 
       RowBox[{
        RowBox[{
         RowBox[{"Cases", "[", 
          RowBox[{"fileContentTag1", ",", 
           RowBox[{"XMLElement", "[", 
            RowBox[{
             RowBox[{"\"\<cvParam\>\"", "|", "\"\<userParam\>\""}], ",", "_", 
             ",", "_"}], "]"}], ",", "Infinity"}], "]"}], "\[Equal]", 
         RowBox[{"{", "}"}]}], ",", 
        RowBox[{"Insert", "[", 
         RowBox[{
          RowBox[{"Insert", "[", 
           RowBox[{
            RowBox[{"Grid", "[", 
             RowBox[{"Transpose", "[", 
              RowBox[{"Transpose", "[", 
               RowBox[{"{", 
                RowBox[{
                 RowBox[{"{", 
                  RowBox[{"Style", "[", 
                   RowBox[{
                   "\"\<File Content:\>\"", ",", "Bold", ",", "Underlined"}], 
                   "]"}], "}"}], ",", 
                 RowBox[{"{", "\"\<Not Found\>\"", "}"}]}], "}"}], "]"}], 
              "]"}], "]"}], ",", 
            RowBox[{"Alignment", "\[Rule]", "Left"}], ",", "2"}], "]"}], ",", 
          
          RowBox[{"Spacings", "\[Rule]", 
           RowBox[{"{", 
            RowBox[{"2", ",", 
             RowBox[{"{", 
              RowBox[{"2", ",", 
               RowBox[{"{", "0.7", "}"}], ",", "0.9"}], "}"}]}], "}"}]}], ",",
           "2"}], "]"}], ",", 
        RowBox[{"Insert", "[", 
         RowBox[{
          RowBox[{"Insert", "[", 
           RowBox[{
            RowBox[{"Grid", "[", 
             RowBox[{"Transpose", "[", 
              RowBox[{"Transpose", "[", 
               RowBox[{"{", 
                RowBox[{
                 RowBox[{"{", 
                  RowBox[{"Style", "[", 
                   RowBox[{
                   "\"\<File Content:\>\"", ",", "Bold", ",", "Underlined"}], 
                   "]"}], "}"}], ",", 
                 RowBox[{"{", "fileContentTag4", "}"}]}], "}"}], "]"}], "]"}],
              "]"}], ",", 
            RowBox[{"Alignment", "\[Rule]", "Left"}], ",", "2"}], "]"}], ",", 
          
          RowBox[{"Spacings", "\[Rule]", 
           RowBox[{"{", 
            RowBox[{"2", ",", 
             RowBox[{"{", 
              RowBox[{"2", ",", 
               RowBox[{"{", "0.7", "}"}], ",", "0.9"}], "}"}]}], "}"}]}], ",",
           "2"}], "]"}]}], "]"}]}], ";", "\[IndentingNewLine]", 
     RowBox[{"Return", "[", "allTogether", "]"}]}]}], "]"}]}]], "Input",
 InitializationCell->True,
 InitializationGroup->True,
 CellChangeTimes->{{3.646693369658627*^9, 3.646693391282755*^9}, {
   3.646693487192112*^9, 3.646693569341557*^9}, {3.6466936101598454`*^9, 
   3.6466936278121977`*^9}, {3.646693745648855*^9, 3.6466937467156143`*^9}, {
   3.646694596907419*^9, 3.646694673689753*^9}, {3.646694782869515*^9, 
   3.646694830576056*^9}, {3.646694981232821*^9, 3.646695120679002*^9}, {
   3.646695152978033*^9, 3.64669523631888*^9}, {3.646695792279695*^9, 
   3.646695868447832*^9}, 3.646695926991935*^9, {3.64669595790379*^9, 
   3.646695981902792*^9}, {3.646696111399168*^9, 3.6466961729005833`*^9}, {
   3.6466962567978153`*^9, 3.646696342097557*^9}, {3.646696450261351*^9, 
   3.646696623479498*^9}, {3.6466966768355093`*^9, 3.646696731306264*^9}, {
   3.6466967713509207`*^9, 3.646696811163005*^9}, {3.646697050917832*^9, 
   3.646697063833386*^9}, {3.646697104981584*^9, 3.646697151257407*^9}, {
   3.646697293946353*^9, 3.646697304438388*^9}, {3.646697638543577*^9, 
   3.646697668810754*^9}, {3.646697733460332*^9, 3.646697751865202*^9}, {
   3.6466983099077263`*^9, 3.646698310216558*^9}, 3.646737894123489*^9, 
   3.646946985418365*^9, {3.648751391638695*^9, 3.648751449382498*^9}, 
   3.6487515068560677`*^9, {3.648752029966461*^9, 3.648752038204815*^9}, {
   3.6487522413852053`*^9, 3.648752255224057*^9}, {3.657387078356492*^9, 
   3.6573870935764647`*^9}, {3.6573873890804377`*^9, 3.6573874022231197`*^9}, 
   3.657387600329537*^9, 3.657387830553656*^9, {3.6573878749850197`*^9, 
   3.657387955397504*^9}, 3.657387988227519*^9, {3.6573881627669497`*^9, 
   3.657388164009605*^9}, 3.6573884542916937`*^9}]
}, Closed]],

Cell[CellGroupData[{

Cell["Function 5 \[OpenCurlyDoubleQuote]MzmlFileDescriptionSourceFileList\
\[CloseCurlyDoubleQuote]:", "Subsection",
 InitializationCell->True,
 InitializationGroup->True,
 CellChangeTimes->{{3.646698277811925*^9, 3.6466983039333487`*^9}, 
   3.646737881911051*^9, 3.657393194763525*^9}],

Cell["\<\
MzmlFileDescriptionSourceFileList [FileDescriptionSourceFileListXMLElement1]

Function MzmlFileDescriptionSourceFileList will take the output from \
MzmlRawMetaData as the only input. List and descriptions of the source files \
this mzML document was generated or derived from will be this function \
output. This function is not used for the final output since the output can \
vary in size.\
\>", "Text",
 InitializationCell->True,
 InitializationGroup->True,
 CellChangeTimes->{{3.657391885340314*^9, 3.657391898213896*^9}, {
  3.6573919690373497`*^9, 3.6573920165940647`*^9}, {3.657393104748034*^9, 
  3.657393106873217*^9}}],

Cell[BoxData[
 RowBox[{
  RowBox[{
  "MzmlFileDescriptionSourceFileList", "[", 
   "FileDescriptionSourceFileListXMLElement1_", "]"}], ":=", 
  "\[IndentingNewLine]", 
  RowBox[{"Module", "[", "\[IndentingNewLine]", 
   RowBox[{
    RowBox[{"{", 
     RowBox[{"fileDescriptionElement", ",", "\[IndentingNewLine]", 
      RowBox[{
      "fileDescription", "=", "FileDescriptionSourceFileListXMLElement1"}], 
      ",", "\[IndentingNewLine]", "sourceFileListTag1", ",", 
      "sourceFileListTag2", ",", "sourceFileListTag3", ",", 
      "sourceFileListTag4", ",", "sourceFileListTag5", ",", 
      "sourceFileListTag6", ",", "sourceFileListTag7", ",", 
      "sourceFileListTag8"}], "}"}], ",", "\[IndentingNewLine]", 
    "\[IndentingNewLine]", 
    RowBox[{"(*", 
     RowBox[{
     "fileDescriptionElement", " ", "is", " ", "equal", " ", "to", " ", "the",
       " ", "only", " ", "input", " ", "and", " ", "that", " ", "is", " ", 
      "the", " ", "MzmlRawMetaData", " ", "output"}], "*)"}], 
    "\[IndentingNewLine]", "\[IndentingNewLine]", 
    RowBox[{
     RowBox[{"fileDescriptionElement", "=", "\[IndentingNewLine]", 
      RowBox[{"(*", 
       RowBox[{
        RowBox[{"extract", " ", "element"}], " ", "<", "fileDescription", ">",
         " ", 
        RowBox[{
        "where", " ", "information", " ", "pertaining", " ", "to", " ", "the",
          " ", "entire", " ", "mzML", " ", "file"}]}], "*)"}], 
      "\[IndentingNewLine]", 
      RowBox[{"Cases", "[", 
       RowBox[{"fileDescription", ",", "\[IndentingNewLine]", 
        RowBox[{"XMLElement", "[", 
         RowBox[{"\"\<fileDescription\>\"", ",", "_", ",", "_"}], "]"}], ",", 
        "Infinity"}], "]"}]}], ";", "\[IndentingNewLine]", 
     "\[IndentingNewLine]", 
     RowBox[{"(*", "\[IndentingNewLine]", 
      RowBox[{
      "sourceFileListTag1", " ", "is", " ", "equal", " ", "to", " ", "the", 
       " ", "soureFile", " ", "subelement", " ", "and", " ", "that", " ", 
       "is", " ", "where", " ", "list", " ", "and", " ", "descriptions", " ", 
       "of", " ", "the", " ", "source", " ", "files", " ", "this", " ", 
       "mzML", " ", "document", " ", "was", " ", "generated", " ", "or", " ", 
       "derived", " ", "from"}], "*)"}], "\[IndentingNewLine]", 
     RowBox[{"sourceFileListTag1", "=", "\[IndentingNewLine]", 
      RowBox[{"(*", 
       RowBox[{
       "we", " ", "use", " ", "if", " ", "statement", " ", "in", " ", "case", 
        " ", "the", " ", "subelement", " ", "\"\<sourceFile\>\"", " ", "is", 
        " ", "absent"}], "*)"}], 
      RowBox[{"If", "[", 
       RowBox[{
        RowBox[{
         RowBox[{"Cases", "[", 
          RowBox[{"fileDescriptionElement", ",", "\[IndentingNewLine]", 
           RowBox[{"XMLElement", "[", 
            RowBox[{"\"\<sourceFile\>\"", ",", "_", ",", "_"}], "]"}], ",", 
           "Infinity"}], "]"}], "\[Equal]", 
         RowBox[{"{", "}"}]}], ",", 
        RowBox[{"{", "\"\<Unknown\>\"", "}"}], ",", 
        RowBox[{"Cases", "[", 
         RowBox[{"fileDescriptionElement", ",", "\[IndentingNewLine]", 
          RowBox[{"XMLElement", "[", 
           RowBox[{"\"\<sourceFile\>\"", ",", "_", ",", "_"}], "]"}], ",", 
          "Infinity"}], "]"}]}], "]"}]}], ";", "\[IndentingNewLine]", 
     "\[IndentingNewLine]", "\[IndentingNewLine]", 
     RowBox[{"(*", " ", 
      RowBox[{
       RowBox[{
       "The", " ", "attribute", " ", "\"\<id\>\"", " ", "is", " ", "the", " ",
         "required", " ", "identifier", " ", "for", " ", "the", " ", 
        "current", " ", 
        RowBox[{"file", ".", " ", "The"}], " ", "attribute", " ", 
        "\"\<location\>\"", " ", "is", " ", "the", " ", "required", " ", 
        "URI"}], "-", 
       RowBox[{
       "formatted", " ", "location", " ", "where", " ", "the", " ", "file", 
        " ", "was", " ", 
        RowBox[{"retrieved", "."}]}]}], "*)"}], "\[IndentingNewLine]", 
     RowBox[{"sourceFileListTag2", "=", 
      RowBox[{
       RowBox[{
        RowBox[{"{", 
         RowBox[{
          RowBox[{"Cases", "[", 
           RowBox[{"#", ",", 
            RowBox[{
             RowBox[{"x_", "/;", 
              RowBox[{
               RowBox[{
                RowBox[{"Length", "[", "x", "]"}], ">", "1"}], "&&", 
               RowBox[{
                RowBox[{"x", "[", 
                 RowBox[{"[", "1", "]"}], "]"}], "==", "\"\<id\>\""}]}]}], 
             "\[RuleDelayed]", 
             RowBox[{"x", "[", 
              RowBox[{"[", "2", "]"}], "]"}]}], ",", "All"}], "]"}], ",", 
          RowBox[{"Cases", "[", 
           RowBox[{"#", ",", 
            RowBox[{
             RowBox[{"x_", "/;", 
              RowBox[{
               RowBox[{
                RowBox[{"Length", "[", "x", "]"}], ">", "1"}], "&&", 
               RowBox[{
                RowBox[{"x", "[", 
                 RowBox[{"[", "1", "]"}], "]"}], "==", 
                "\"\<location\>\""}]}]}], "\[RuleDelayed]", 
             RowBox[{"x", "[", 
              RowBox[{"[", "2", "]"}], "]"}]}], ",", "All"}], "]"}]}], "}"}], 
        "&"}], "/@", "sourceFileListTag1"}]}], ";", "\[IndentingNewLine]", 
     "\[IndentingNewLine]", 
     RowBox[{"(*", 
      RowBox[{"capitalized", " ", 
       RowBox[{"ID", ":", " ", 
        RowBox[{"and", " ", "Location"}], ":", " ", "labeling"}]}], "*)"}], 
     "\[IndentingNewLine]", 
     RowBox[{"sourceFileListTag3", "=", 
      RowBox[{"Insert", "[", 
       RowBox[{
        RowBox[{"Grid", "[", 
         RowBox[{
          RowBox[{
           RowBox[{
            RowBox[{"Flatten", "[", 
             RowBox[{
              RowBox[{"{", 
               RowBox[{
                RowBox[{"StringInsert", "[", 
                 RowBox[{
                  RowBox[{"#", "[", 
                   RowBox[{"[", "1", "]"}], "]"}], ",", "\"\<ID: \>\"", ",", 
                  "1"}], "]"}], ",", 
                RowBox[{"StringInsert", "[", 
                 RowBox[{
                  RowBox[{"#", "[", 
                   RowBox[{"[", "2", "]"}], "]"}], ",", "\"\<Location: \>\"", 
                  ",", "1"}], "]"}]}], "}"}], ",", "1"}], "]"}], "&"}], "/@", 
           "sourceFileListTag2"}], ",", 
          RowBox[{"Dividers", "\[Rule]", "Center"}]}], "]"}], ",", 
        RowBox[{"Alignment", "\[Rule]", "Left"}], ",", "2"}], "]"}]}], ";", 
     "\[IndentingNewLine]", "\[IndentingNewLine]", "\[IndentingNewLine]", 
     RowBox[{"(*", 
      RowBox[{
       RowBox[{
       "cvParam", " ", "holds", " ", "additional", " ", "data", " ", "or", 
        " ", 
        RowBox[{"annotation", ".", " ", "Only"}], " ", "controlled", " ", 
        "values", " ", "are", " ", "allowed", " ", "here"}], ",", " ", 
       RowBox[{
       "while", " ", "userParam", " ", "holds", " ", "uncontrolled", " ", 
        "user", " ", "parameters"}]}], "*)"}], "\[IndentingNewLine]", 
     RowBox[{"sourceFileListTag4", "=", "\[IndentingNewLine]", 
      RowBox[{"(*", 
       RowBox[{
        RowBox[{"We", " ", "use", " ", "an", " ", "if", " ", "statment"}], 
        ",", " ", 
        RowBox[{
        "since", " ", "subelements", " ", "\"\<cvParam\>\"", " ", "and", " ", 
         "\"\<userParam\>\"", " ", "are", " ", "not", " ", "requered", " ", 
         "and", " ", "there", " ", "could", " ", "be", " ", "many", " ", "of",
          " ", "them"}]}], "*)"}], 
      RowBox[{"If", "[", 
       RowBox[{
        RowBox[{
         RowBox[{"Cases", "[", 
          RowBox[{"sourceFileListTag1", ",", 
           RowBox[{"XMLElement", "[", 
            RowBox[{
             RowBox[{"\"\<cvParam\>\"", "|", "\"\<userParam\>\""}], ",", "_", 
             ",", "_"}], "]"}], ",", "Infinity"}], "]"}], "\[Equal]", 
         RowBox[{"{", "}"}]}], ",", 
        RowBox[{"{", "\"\<Unknown\>\"", "}"}], ",", 
        RowBox[{"Cases", "[", 
         RowBox[{"sourceFileListTag1", ",", 
          RowBox[{"XMLElement", "[", 
           RowBox[{
            RowBox[{"\"\<cvParam\>\"", "|", "\"\<userParam\>\""}], ",", "_", 
            ",", "_"}], "]"}], ",", "Infinity"}], "]"}]}], "]"}]}], ";", 
     "\[IndentingNewLine]", "\[IndentingNewLine]", "\[IndentingNewLine]", 
     RowBox[{"(*", " ", 
      RowBox[{
       RowBox[{
       "The", " ", "attribute", " ", "\"\<name\>\"", " ", "is", " ", "the", 
        " ", "actual", " ", "required", " ", "name", " ", "for", " ", "the", 
        " ", "parameter"}], ",", 
       RowBox[{
        RowBox[{"from", " ", "the", " ", "referred"}], "-", 
        RowBox[{"to", " ", "controlled", " ", 
         RowBox[{"vocabulary", ".", " ", "The"}], " ", "attribute", " ", 
         "\"\<name\>\"", " ", "is", " ", "the", " ", "actual", " ", "name", 
         " ", "for", " ", "the", " ", "parameter"}]}], ",", 
       RowBox[{
        RowBox[{
         RowBox[{"from", " ", "the", " ", "referred"}], "-", 
         RowBox[{"to", " ", "controlled", " ", 
          RowBox[{"vocabulary", ".", " ", "The"}], " ", "attribute", " ", 
          "\"\<value\>\"", " ", "is", " ", "the", " ", "optional", " ", 
          "value", " ", "for", " ", "the", " ", "parameter"}]}], ";", 
        RowBox[{"may", " ", "be", " ", "absent", " ", "if", " ", "not", " ", 
         RowBox[{"appropriate", ".", " ", "And"}], " ", "if", " ", "absent", 
         " ", "we", " ", "output", " ", "\"\<Unknown\>\""}]}]}], "*)"}], 
     "\[IndentingNewLine]", 
     RowBox[{"sourceFileListTag5", "=", 
      RowBox[{
       RowBox[{
        RowBox[{"{", 
         RowBox[{
          RowBox[{"Cases", "[", 
           RowBox[{"#", ",", 
            RowBox[{
             RowBox[{"x_", "/;", 
              RowBox[{
               RowBox[{
                RowBox[{"Length", "[", "x", "]"}], ">", "1"}], "&&", 
               RowBox[{
                RowBox[{"x", "[", 
                 RowBox[{"[", "1", "]"}], "]"}], "==", "\"\<name\>\""}]}]}], 
             "\[RuleDelayed]", 
             RowBox[{"x", "[", 
              RowBox[{"[", "2", "]"}], "]"}]}], ",", "All"}], "]"}], ",", 
          RowBox[{"If", "[", 
           RowBox[{
            RowBox[{
             RowBox[{"Cases", "[", 
              RowBox[{"#", ",", 
               RowBox[{
                RowBox[{"x_", "/;", " ", 
                 RowBox[{
                  RowBox[{
                   RowBox[{"Length", "[", "x", "]"}], ">", "1"}], "&&", 
                  RowBox[{
                   RowBox[{"x", "[", 
                    RowBox[{"[", "1", "]"}], "]"}], "\[Equal]", 
                   "\"\<value\>\""}]}]}], "\[RuleDelayed]", 
                RowBox[{"x", "[", 
                 RowBox[{"[", "2", "]"}], "]"}]}], ",", "All"}], "]"}], 
             "\[Equal]", 
             RowBox[{"{", "\"\<\>\"", "}"}]}], ",", 
            RowBox[{"{", "\"\<Unknown\>\"", "}"}], ",", 
            RowBox[{"Cases", "[", 
             RowBox[{"#", ",", 
              RowBox[{
               RowBox[{"x_", "/;", " ", 
                RowBox[{
                 RowBox[{
                  RowBox[{"Length", "[", "x", "]"}], ">", "1"}], "&&", 
                 RowBox[{
                  RowBox[{"x", "[", 
                   RowBox[{"[", "1", "]"}], "]"}], "==", 
                  "\"\<value\>\""}]}]}], "\[RuleDelayed]", 
               RowBox[{"x", "[", 
                RowBox[{"[", "2", "]"}], "]"}]}], ",", "All"}], "]"}]}], 
           "]"}]}], "}"}], "&"}], "/@", "sourceFileListTag4"}]}], ";", 
     "\[IndentingNewLine]", "\[IndentingNewLine]", "\[IndentingNewLine]", 
     RowBox[{"(*", 
      RowBox[{"capitalized", " ", 
       RowBox[{"Name", ":", " ", 
        RowBox[{"and", " ", "Value"}], ":", " ", "labeling"}]}], "*)"}], 
     "\[IndentingNewLine]", 
     RowBox[{"sourceFileListTag6", "=", 
      RowBox[{"Insert", "[", 
       RowBox[{
        RowBox[{"Grid", "[", 
         RowBox[{
          RowBox[{
           RowBox[{
            RowBox[{"Flatten", "[", 
             RowBox[{
              RowBox[{"{", 
               RowBox[{
                RowBox[{"StringInsert", "[", 
                 RowBox[{
                  RowBox[{"#", "[", 
                   RowBox[{"[", "1", "]"}], "]"}], ",", "\"\<Name: \>\"", ",",
                   "1"}], "]"}], ",", 
                RowBox[{"StringInsert", "[", 
                 RowBox[{
                  RowBox[{"#", "[", 
                   RowBox[{"[", "2", "]"}], "]"}], ",", "\"\<Value: \>\"", 
                  ",", "1"}], "]"}]}], "}"}], ",", "1"}], "]"}], "&"}], "/@", 
           "sourceFileListTag5"}], ",", 
          RowBox[{"Dividers", "\[Rule]", "Center"}]}], "]"}], ",", 
        RowBox[{"Alignment", "\[Rule]", "Left"}], ",", "2"}], "]"}]}], ";", 
     "\[IndentingNewLine]", "\[IndentingNewLine]", 
     RowBox[{"sourceFileListTag7", "=", 
      RowBox[{"Insert", "[", 
       RowBox[{
        RowBox[{"Grid", "[", 
         RowBox[{
          RowBox[{"Transpose", "[", 
           RowBox[{"Transpose", "[", 
            RowBox[{"{", 
             RowBox[{
              RowBox[{"{", "sourceFileListTag3", "}"}], ",", 
              RowBox[{"{", "sourceFileListTag6", "}"}]}], "}"}], "]"}], "]"}],
           ",", 
          RowBox[{"Dividers", "\[Rule]", "Center"}]}], "]"}], ",", 
        RowBox[{"Alignment", "\[Rule]", "Left"}], ",", "2"}], "]"}]}], ";", 
     "\[IndentingNewLine]", "\[IndentingNewLine]", 
     RowBox[{"(*", 
      RowBox[{
      "sourceFileListTag8", " ", "is", " ", "to", " ", "output", " ", "a", 
       " ", "readable", " ", "mzML", " ", "schema", " ", "version"}], " ", 
      "*)"}], "\[IndentingNewLine]", 
     RowBox[{"sourceFileListTag8", "=", "\[IndentingNewLine]", 
      RowBox[{"(*", 
       RowBox[{
       "if", " ", "statment", " ", "in", " ", "case", " ", "the", " ", 
        "subelements", " ", "\"\<cvParam\>\"", " ", "and", " ", 
        "\"\<userParam\>\"", " ", "are", " ", "absent"}], "*)"}], 
      RowBox[{"If", "[", 
       RowBox[{
        RowBox[{
         RowBox[{"Cases", "[", 
          RowBox[{"sourceFileListTag1", ",", 
           RowBox[{"XMLElement", "[", 
            RowBox[{
             RowBox[{"\"\<cvParam\>\"", "|", "\"\<userParam\>\""}], ",", "_", 
             ",", "_"}], "]"}], ",", "Infinity"}], "]"}], "\[Equal]", 
         RowBox[{"{", "}"}]}], ",", 
        RowBox[{"Insert", "[", 
         RowBox[{
          RowBox[{"Grid", "[", 
           RowBox[{"Transpose", "[", 
            RowBox[{"Transpose", "[", 
             RowBox[{"{", 
              RowBox[{
               RowBox[{"{", 
                RowBox[{"Style", "[", 
                 RowBox[{
                 "\"\<Source File: \>\"", ",", "Bold", ",", "Underlined"}], 
                 "]"}], "}"}], ",", 
               RowBox[{"{", "\"\<Not Found\>\"", "}"}]}], "}"}], "]"}], "]"}],
            "]"}], ",", 
          RowBox[{"Alignment", "\[Rule]", "Left"}], ",", "2"}], "]"}], ",", 
        RowBox[{"Insert", "[", 
         RowBox[{
          RowBox[{"Grid", "[", 
           RowBox[{"Transpose", "[", 
            RowBox[{"Transpose", "[", 
             RowBox[{"{", 
              RowBox[{
               RowBox[{"{", 
                RowBox[{"Style", "[", 
                 RowBox[{
                 "\"\<Source File: \>\"", ",", "Bold", ",", "Underlined"}], 
                 "]"}], "}"}], ",", 
               RowBox[{"{", "sourceFileListTag7", "}"}]}], "}"}], "]"}], 
            "]"}], "]"}], ",", 
          RowBox[{"Alignment", "\[Rule]", "Left"}], ",", "2"}], "]"}]}], 
       "]"}]}], ";", "\[IndentingNewLine]", "\[IndentingNewLine]", 
     RowBox[{"Return", "[", "sourceFileListTag8", "]"}]}]}], "]"}]}]], "Input",\

 InitializationCell->True,
 InitializationGroup->True,
 CellChangeTimes->{{3.64669833572672*^9, 3.646698463416334*^9}, {
   3.6466985662624283`*^9, 3.646698574535478*^9}, {3.646698616686198*^9, 
   3.6466986180610456`*^9}, {3.646703132014723*^9, 3.646703146569643*^9}, 
   3.646703211600006*^9, {3.646704609305999*^9, 3.646704883762453*^9}, 
   3.64673788950921*^9, {3.646739131252685*^9, 3.646739137042886*^9}, {
   3.646931322361301*^9, 3.646931473072534*^9}, {3.646931517600144*^9, 
   3.646931527420987*^9}, {3.64693159283117*^9, 3.646931615993326*^9}, {
   3.646931649445437*^9, 3.646931694135496*^9}, {3.646931732266218*^9, 
   3.646931810859158*^9}, {3.64693192728389*^9, 3.646931956540656*^9}, {
   3.6469320389977837`*^9, 3.646932071695856*^9}, {3.646932117169924*^9, 
   3.646932180585335*^9}, {3.646932215866515*^9, 3.646932235430592*^9}, {
   3.646932289895925*^9, 3.646932365569311*^9}, {3.646932400602159*^9, 
   3.646932433094284*^9}, {3.646932527070896*^9, 3.646932529859589*^9}, {
   3.646944821926198*^9, 3.646944822480885*^9}, {3.647002152544029*^9, 
   3.647002171789008*^9}, {3.6470022102275267`*^9, 3.647002265606475*^9}, 
   3.647002353392665*^9, 3.647002385720997*^9, {3.647002420120636*^9, 
   3.647002483460393*^9}, {3.647002530198864*^9, 3.647002538341178*^9}, 
   3.6487530615752583`*^9, {3.65739180466109*^9, 3.6573918102680283`*^9}, {
   3.6573923113355713`*^9, 3.657392349967301*^9}, {3.657392383367446*^9, 
   3.657392542251726*^9}, {3.6573927615531187`*^9, 3.657393001216551*^9}, {
   3.65739303690653*^9, 3.657393078479876*^9}, {3.657393135812573*^9, 
   3.657393136779112*^9}}]
}, Closed]],

Cell[CellGroupData[{

Cell["Function 6 \[OpenCurlyDoubleQuote]MzmlReferenceableParamGroup\
\[CloseCurlyDoubleQuote]:", "Subsection",
 InitializationCell->True,
 InitializationGroup->True,
 CellChangeTimes->{{3.646698277811925*^9, 3.6466983039333487`*^9}, {
   3.646737839965345*^9, 3.646737861072351*^9}, {3.646737917022407*^9, 
   3.646737932276071*^9}, 3.6574079119363527`*^9}],

Cell["\<\
MzmlReferenceableParamGroup [referenceableParamGroupXMLElement]

Function MzmlReferenceableParamGroup will take the output from \
MzmlRawMetaData as the only input. A collection of CVParam and UserParam \
elements that can used to find the file instrument Params. This function is \
not used for the final output since the output can vary in size.\
\>", "Text",
 InitializationCell->True,
 InitializationGroup->True,
 CellChangeTimes->{{3.657391885340314*^9, 3.657391898213896*^9}, {
   3.6573919690373497`*^9, 3.6573920165940647`*^9}, {3.657393104748034*^9, 
   3.657393106873217*^9}, {3.657406793967379*^9, 3.657406830624319*^9}, {
   3.657406901845228*^9, 3.65740691718648*^9}, 3.6574069667801247`*^9, {
   3.6574070070446033`*^9, 3.657407039152257*^9}}],

Cell[BoxData[
 RowBox[{
  RowBox[{
  "MzmlReferenceableParamGroup", "[", "referenceableParamGroupXMLElement_", 
   "]"}], ":=", "\[IndentingNewLine]", 
  RowBox[{"Module", "[", "\[IndentingNewLine]", 
   RowBox[{
    RowBox[{"{", 
     RowBox[{"referenceableParamGroupElement", ",", "\[IndentingNewLine]", 
      RowBox[{
      "referenceableParamGroup", "=", "referenceableParamGroupXMLElement"}], 
      ",", "\[IndentingNewLine]", "referenceableParamGroupTag1", ",", 
      "referenceableParamGroupTag2", ",", "referenceableParamGroupTag3", ",", 
      "referenceableParamGroupTag4"}], "}"}], ",", "\[IndentingNewLine]", 
    "\[IndentingNewLine]", 
    RowBox[{"(*", 
     RowBox[{
     "Using", " ", "Cases", " ", "to", " ", "extract", " ", "the", " ", 
      "file", " ", "element", " ", "\"\<referenceableParamGroup\>\""}], 
     "*)"}], "\[IndentingNewLine]", 
    RowBox[{
     RowBox[{"referenceableParamGroupElement", "=", 
      RowBox[{"Cases", "[", 
       RowBox[{"referenceableParamGroup", ",", "\[IndentingNewLine]", 
        RowBox[{"XMLElement", "[", 
         RowBox[{"\"\<referenceableParamGroup\>\"", ",", "_", ",", "_"}], 
         "]"}], ",", "Infinity"}], "]"}]}], ";", "\[IndentingNewLine]", 
     "\[IndentingNewLine]", "\[IndentingNewLine]", 
     RowBox[{"(*", 
      RowBox[{
       RowBox[{
       "cvParam", " ", "holds", " ", "additional", " ", "data", " ", "or", 
        " ", 
        RowBox[{"annotation", ".", " ", "Only"}], " ", "controlled", " ", 
        "values", " ", "are", " ", "allowed", " ", "here"}], ",", " ", 
       RowBox[{
       "while", " ", "userParam", " ", "holds", " ", "uncontrolled", " ", 
        "user", " ", "parameters"}]}], "*)"}], "\[IndentingNewLine]", 
     RowBox[{"referenceableParamGroupTag1", "=", 
      RowBox[{"Cases", "[", 
       RowBox[{"referenceableParamGroupElement", ",", 
        RowBox[{"XMLElement", "[", 
         RowBox[{
          RowBox[{"\"\<cvParam\>\"", "|", "\"\<userParam\>\""}], ",", "_", 
          ",", "_"}], "]"}], ",", "Infinity"}], "]"}]}], ";", 
     "\[IndentingNewLine]", "\[IndentingNewLine]", 
     RowBox[{"(*", 
      RowBox[{
       RowBox[{
       "The", " ", "attribute", " ", "\"\<name\>\"", " ", "is", " ", "the", 
        " ", "actual", " ", "name", " ", "for", " ", "the", " ", 
        "parameter"}], ",", 
       RowBox[{
        RowBox[{
         RowBox[{"from", " ", "the", " ", "referred"}], "-", 
         RowBox[{"to", " ", "controlled", " ", 
          RowBox[{"vocabulary", ".", " ", "The"}], " ", "attribute", " ", 
          "\"\<value\>\"", " ", "is", " ", "the", " ", "optional", " ", 
          "value", " ", "for", " ", "the", " ", "parameter"}]}], ";", 
        RowBox[{"may", " ", "be", " ", "absent", " ", "if", " ", "not", " ", 
         RowBox[{"appropriate", ".", " ", "And"}], " ", "if", " ", "absent", 
         " ", "we", " ", "output", " ", "\"\<Unknown\>\""}]}]}], "*)"}], 
     "\[IndentingNewLine]", 
     RowBox[{"referenceableParamGroupTag2", "=", 
      RowBox[{
       RowBox[{
        RowBox[{"{", 
         RowBox[{
          RowBox[{"Cases", "[", 
           RowBox[{"#", ",", 
            RowBox[{
             RowBox[{"x_", "/;", 
              RowBox[{
               RowBox[{
                RowBox[{"Length", "[", "x", "]"}], ">", "1"}], "&&", 
               RowBox[{
                RowBox[{"x", "[", 
                 RowBox[{"[", "1", "]"}], "]"}], "==", "\"\<name\>\""}]}]}], 
             "\[RuleDelayed]", 
             RowBox[{"x", "[", 
              RowBox[{"[", "2", "]"}], "]"}]}], ",", "All"}], "]"}], ",", 
          RowBox[{"If", "[", 
           RowBox[{
            RowBox[{
             RowBox[{"Cases", "[", 
              RowBox[{"#", ",", 
               RowBox[{
                RowBox[{"x_", "/;", " ", 
                 RowBox[{
                  RowBox[{
                   RowBox[{"Length", "[", "x", "]"}], ">", "1"}], "&&", 
                  RowBox[{
                   RowBox[{"x", "[", 
                    RowBox[{"[", "1", "]"}], "]"}], "\[Equal]", 
                   "\"\<value\>\""}]}]}], "\[RuleDelayed]", 
                RowBox[{"x", "[", 
                 RowBox[{"[", "2", "]"}], "]"}]}], ",", "All"}], "]"}], 
             "\[Equal]", 
             RowBox[{"{", "\"\<\>\"", "}"}]}], ",", 
            RowBox[{"{", "\"\<Unknown\>\"", "}"}], ",", 
            RowBox[{"Cases", "[", 
             RowBox[{"#", ",", 
              RowBox[{
               RowBox[{"x_", "/;", " ", 
                RowBox[{
                 RowBox[{
                  RowBox[{"Length", "[", "x", "]"}], ">", "1"}], "&&", 
                 RowBox[{
                  RowBox[{"x", "[", 
                   RowBox[{"[", "1", "]"}], "]"}], "==", 
                  "\"\<value\>\""}]}]}], "\[RuleDelayed]", 
               RowBox[{"x", "[", 
                RowBox[{"[", "2", "]"}], "]"}]}], ",", "All"}], "]"}]}], 
           "]"}]}], "}"}], "&"}], "/@", "referenceableParamGroupTag1"}]}], 
     ";", "\[IndentingNewLine]", "\[IndentingNewLine]", "\[IndentingNewLine]", 
     RowBox[{"(*", 
      RowBox[{"capitalized", " ", 
       RowBox[{"Name", ":", " ", 
        RowBox[{"and", " ", "Value"}], ":", " ", "labeling"}]}], "*)"}], 
     "\[IndentingNewLine]", 
     RowBox[{"referenceableParamGroupTag3", "=", 
      RowBox[{"Insert", "[", 
       RowBox[{
        RowBox[{"Grid", "[", 
         RowBox[{
          RowBox[{
           RowBox[{"Flatten", "[", 
            RowBox[{
             RowBox[{"{", 
              RowBox[{
               RowBox[{"StringInsert", "[", 
                RowBox[{
                 RowBox[{"#", "[", 
                  RowBox[{"[", "1", "]"}], "]"}], ",", "\"\<Name: \>\"", ",", 
                 "1"}], "]"}], ",", 
               RowBox[{"StringInsert", "[", 
                RowBox[{
                 RowBox[{"#", "[", 
                  RowBox[{"[", "2", "]"}], "]"}], ",", "\"\< Value: \>\"", 
                 ",", "1"}], "]"}]}], "}"}], ",", "1"}], "]"}], "&"}], "/@", 
          "referenceableParamGroupTag2"}], "]"}], ",", 
        RowBox[{"Alignment", "\[Rule]", "Left"}], ",", "2"}], "]"}]}], ";", 
     "\[IndentingNewLine]", "\[IndentingNewLine]", "\[IndentingNewLine]", 
     RowBox[{"(*", 
      RowBox[{
      "we", " ", "use", " ", "if", " ", "statement", " ", "in", " ", "case", 
       " ", "the", " ", "subelement", " ", "\"\<referenceableParamGroup\>\"", 
       " ", "is", " ", "absent"}], "*)"}], "\[IndentingNewLine]", 
     RowBox[{"referenceableParamGroupTag4", "=", 
      RowBox[{"If", "[", 
       RowBox[{
        RowBox[{
         RowBox[{"Cases", "[", 
          RowBox[{"referenceableParamGroup", ",", "\[IndentingNewLine]", 
           RowBox[{"XMLElement", "[", 
            RowBox[{"\"\<referenceableParamGroup\>\"", ",", "_", ",", "_"}], 
            "]"}], ",", "Infinity"}], "]"}], "\[Equal]", 
         RowBox[{"{", "}"}]}], ",", 
        RowBox[{"Insert", "[", 
         RowBox[{
          RowBox[{"Insert", "[", 
           RowBox[{
            RowBox[{"Grid", "[", 
             RowBox[{
              RowBox[{"Transpose", "[", 
               RowBox[{"Transpose", "[", 
                RowBox[{"{", 
                 RowBox[{
                  RowBox[{"{", 
                   RowBox[{"Style", "[", 
                    RowBox[{
                    "\"\<Instrument Params: \>\"", ",", "Bold", ",", 
                    "Underlined"}], "]"}], "}"}], ",", 
                  RowBox[{"{", "\"\<Not Found\>\"", "}"}]}], "}"}], "]"}], 
               "]"}], ",", 
              RowBox[{"Dividers", "\[Rule]", 
               RowBox[{"{", 
                RowBox[{
                 RowBox[{"{", 
                  RowBox[{"False", ",", "False"}], "}"}], ",", 
                 RowBox[{"{", 
                  RowBox[{"False", ",", "True", ",", "True"}], "}"}]}], 
                "}"}]}]}], "]"}], ",", 
            RowBox[{"Alignment", "\[Rule]", "Left"}], ",", "2"}], "]"}], ",", 
          
          RowBox[{"Spacings", "\[Rule]", 
           RowBox[{"{", 
            RowBox[{"2", ",", 
             RowBox[{"{", 
              RowBox[{"2", ",", 
               RowBox[{"{", "0.7", "}"}], ",", "0.9"}], "}"}]}], "}"}]}], ",",
           "2"}], "]"}], ",", 
        RowBox[{"Insert", "[", 
         RowBox[{
          RowBox[{"Insert", "[", 
           RowBox[{
            RowBox[{"Grid", "[", 
             RowBox[{
              RowBox[{"Transpose", "[", 
               RowBox[{"Transpose", "[", 
                RowBox[{"{", 
                 RowBox[{
                  RowBox[{"{", 
                   RowBox[{"Style", "[", 
                    RowBox[{
                    "\"\<Instrument Params: \>\"", ",", "Bold", ",", 
                    "Underlined"}], "]"}], "}"}], ",", 
                  RowBox[{"{", "referenceableParamGroupTag3", "}"}]}], "}"}], 
                "]"}], "]"}], ",", 
              RowBox[{"Dividers", "\[Rule]", 
               RowBox[{"{", 
                RowBox[{
                 RowBox[{"{", 
                  RowBox[{"False", ",", "False"}], "}"}], ",", 
                 RowBox[{"{", 
                  RowBox[{"False", ",", "True", ",", "True"}], "}"}]}], 
                "}"}]}]}], "]"}], ",", 
            RowBox[{"Alignment", "\[Rule]", "Left"}], ",", "2"}], "]"}], ",", 
          
          RowBox[{"Spacings", "\[Rule]", 
           RowBox[{"{", 
            RowBox[{"2", ",", 
             RowBox[{"{", 
              RowBox[{"2", ",", 
               RowBox[{"{", "0.7", "}"}], ",", "0.9"}], "}"}]}], "}"}]}], ",",
           "2"}], "]"}]}], "]"}]}], ";", "\[IndentingNewLine]", 
     "\[IndentingNewLine]", 
     RowBox[{"Return", "[", "referenceableParamGroupTag4", "]"}]}]}], 
   "]"}]}]], "Input",
 InitializationCell->True,
 InitializationGroup->True,
 CellChangeTimes->{{3.64669833572672*^9, 3.646698463416334*^9}, {
   3.6466985662624283`*^9, 3.646698574535478*^9}, {3.646698616686198*^9, 
   3.6466986180610456`*^9}, {3.646703132014723*^9, 3.646703146569643*^9}, 
   3.646703211600006*^9, {3.646704609305999*^9, 3.646704883762453*^9}, {
   3.646737939413672*^9, 3.646738055309119*^9}, {3.646738097514516*^9, 
   3.6467381285092087`*^9}, {3.646738182273487*^9, 3.646738392638167*^9}, {
   3.6467384260660887`*^9, 3.646738566841756*^9}, {3.646738619461307*^9, 
   3.646738646975835*^9}, {3.646738694523511*^9, 3.646738789204874*^9}, {
   3.646738839987809*^9, 3.646738871422044*^9}, 3.64673891573076*^9, {
   3.646738986629038*^9, 3.64673898747538*^9}, {3.646739149778329*^9, 
   3.646739155328507*^9}, {3.646740023179158*^9, 3.646740033664164*^9}, {
   3.646740095662664*^9, 3.646740098015504*^9}, {3.646742376883212*^9, 
   3.6467423862735662`*^9}, {3.64875324781297*^9, 3.6487532882920017`*^9}, 
   3.648753373373505*^9, {3.6487534106006107`*^9, 3.6487534115364513`*^9}, 
   3.648753453615158*^9, {3.6487553786639147`*^9, 3.648755379381428*^9}, {
   3.657406503190729*^9, 3.657406506181074*^9}, {3.6574065588748083`*^9, 
   3.657406559896142*^9}, {3.657407076922587*^9, 3.657407097593169*^9}, {
   3.657407131446788*^9, 3.657407136632093*^9}, 3.657407186640181*^9, {
   3.657407271536031*^9, 3.657407293647677*^9}, {3.657407741478167*^9, 
   3.6574077867105637`*^9}, {3.657407823656955*^9, 3.657407833624857*^9}}]
}, Closed]],

Cell[CellGroupData[{

Cell["Function 7 \
\[OpenCurlyDoubleQuote]MzmlSoftware\[CloseCurlyDoubleQuote]:", "Subsection",
 InitializationCell->True,
 InitializationGroup->True,
 CellChangeTimes->{{3.646698277811925*^9, 3.6466983039333487`*^9}, {
   3.646737839965345*^9, 3.646737861072351*^9}, {3.646737917022407*^9, 
   3.646737932276071*^9}, {3.646739945098748*^9, 3.646739956048758*^9}, 
   3.657408554310707*^9}],

Cell["\<\
MzmlSoftware [softwareXMLElement]

Function MzmlSoftware will take the output from MzmlRawMetaData as the only \
input. The softwares defined and used in this mzML file will be the output of \
this function.\
\>", "Text",
 InitializationCell->True,
 InitializationGroup->True,
 CellChangeTimes->{{3.657391885340314*^9, 3.657391898213896*^9}, {
   3.6573919690373497`*^9, 3.6573920165940647`*^9}, {3.657393104748034*^9, 
   3.657393106873217*^9}, {3.657406793967379*^9, 3.657406830624319*^9}, {
   3.657406901845228*^9, 3.65740691718648*^9}, 3.6574069667801247`*^9, {
   3.6574070070446033`*^9, 3.657407039152257*^9}, {3.65740807437075*^9, 
   3.657408081633554*^9}, {3.657408168826683*^9, 3.657408221527967*^9}}],

Cell[BoxData[
 RowBox[{
  RowBox[{"MzmlSoftware", "[", "softwareXMLElement_", "]"}], ":=", 
  "\[IndentingNewLine]", 
  RowBox[{"Module", "[", "\[IndentingNewLine]", 
   RowBox[{
    RowBox[{"{", 
     RowBox[{"softwareElement", ",", "\[IndentingNewLine]", 
      RowBox[{"software", "=", "softwareXMLElement"}], ",", 
      "\[IndentingNewLine]", "softwareTag1", ",", "softwareTag2", ",", 
      "allTogether"}], "}"}], ",", "\[IndentingNewLine]", 
    "\[IndentingNewLine]", 
    RowBox[{"(*", 
     RowBox[{
     "Using", " ", "Cases", " ", "to", " ", "extract", " ", "the", " ", 
      "file", " ", "element", " ", "\"\<software\>\""}], "*)"}], 
    "\[IndentingNewLine]", 
    RowBox[{
     RowBox[{"softwareElement", "=", 
      RowBox[{"Cases", "[", 
       RowBox[{"software", ",", "\[IndentingNewLine]", 
        RowBox[{"XMLElement", "[", 
         RowBox[{"\"\<software\>\"", ",", "_", ",", "_"}], "]"}], ",", 
        "Infinity"}], "]"}]}], ";", "\[IndentingNewLine]", 
     "\[IndentingNewLine]", 
     RowBox[{"(*", 
      RowBox[{
       RowBox[{
       "The", " ", "attribute", " ", "\"\<id\>\"", " ", "is", " ", "an", " ", 
        "identifier", " ", "for", " ", "the", " ", "software", " ", "that", 
        " ", "is", " ", "unique", " ", "across", " ", "all", " ", "software", 
        " ", "types", " ", "used", " ", "in", " ", "this", " ", 
        RowBox[{"file", ".", " ", "The"}], " ", "attribute", " ", 
        "\"\<version\>\"", " ", "is", " ", "the", " ", "software", " ", 
        RowBox[{"version", ".", " ", "While"}], " ", "the", " ", "attribute", 
        " ", "\"\<name\>\"", " ", "is", " ", "the", " ", "actual", " ", 
        "name", " ", "for", " ", "the", " ", "parameter"}], ",", 
       RowBox[{
        RowBox[{
         RowBox[{"from", " ", "the", " ", "referred"}], "-", 
         RowBox[{"to", " ", "controlled", " ", 
          RowBox[{"vocabulary", ".", " ", "The"}], " ", "attribute", " ", 
          "\"\<value\>\"", " ", "is", " ", "the", " ", "optional", " ", 
          "value", " ", "for", " ", "the", " ", "parameter"}]}], ";", 
        RowBox[{"may", " ", "be", " ", "absent", " ", "if", " ", "not", " ", 
         RowBox[{"appropriate", ".", " ", "And"}], " ", "if", " ", "the", " ",
          "attributes", " ", "\"\<name\>\"", " ", "and", " ", "\"\<value\>\"",
          " ", "are", " ", "absent", " ", "we", " ", "output", " ", 
         "\"\<Unknown\>\""}]}]}], "*)"}], "\[IndentingNewLine]", 
     RowBox[{"softwareTag1", "=", 
      RowBox[{
       RowBox[{
        RowBox[{"Flatten", "[", 
         RowBox[{
          RowBox[{"{", 
           RowBox[{
            RowBox[{"Cases", "[", 
             RowBox[{"#", ",", 
              RowBox[{
               RowBox[{"x_", "/;", 
                RowBox[{
                 RowBox[{
                  RowBox[{"Length", "[", "x", "]"}], ">", "1"}], "&&", 
                 RowBox[{
                  RowBox[{"x", "[", 
                   RowBox[{"[", "1", "]"}], "]"}], "==", "\"\<id\>\""}]}]}], 
               "\[RuleDelayed]", 
               RowBox[{"x", "[", 
                RowBox[{"[", "2", "]"}], "]"}]}], ",", "All"}], "]"}], ",", 
            RowBox[{"Cases", "[", 
             RowBox[{"#", ",", 
              RowBox[{
               RowBox[{"x_", "/;", 
                RowBox[{
                 RowBox[{
                  RowBox[{"Length", "[", "x", "]"}], ">", "1"}], "&&", 
                 RowBox[{
                  RowBox[{"x", "[", 
                   RowBox[{"[", "1", "]"}], "]"}], "==", 
                  "\"\<version\>\""}]}]}], "\[RuleDelayed]", 
               RowBox[{"x", "[", 
                RowBox[{"[", "2", "]"}], "]"}]}], ",", "All"}], "]"}], ",", 
            RowBox[{"If", "[", 
             RowBox[{
              RowBox[{
               RowBox[{"Cases", "[", 
                RowBox[{"#", ",", 
                 RowBox[{
                  RowBox[{"x_", "/;", 
                   RowBox[{
                    RowBox[{
                    RowBox[{"Length", "[", "x", "]"}], ">", "1"}], "&&", 
                    RowBox[{
                    RowBox[{"x", "[", 
                    RowBox[{"[", "1", "]"}], "]"}], "\[Equal]", 
                    "\"\<name\>\""}]}]}], "\[RuleDelayed]", 
                  RowBox[{"x", "[", 
                   RowBox[{"[", "2", "]"}], "]"}]}], ",", "All"}], "]"}], 
               "\[Equal]", 
               RowBox[{"{", "\"\<\>\"", "}"}]}], ",", 
              RowBox[{"{", "\"\<Unknown\>\"", "}"}], ",", 
              RowBox[{"Cases", "[", 
               RowBox[{"#", ",", 
                RowBox[{
                 RowBox[{"x_", "/;", " ", 
                  RowBox[{
                   RowBox[{
                    RowBox[{"Length", "[", "x", "]"}], ">", "1"}], "&&", 
                   RowBox[{
                    RowBox[{"x", "[", 
                    RowBox[{"[", "1", "]"}], "]"}], "==", 
                    "\"\<name\>\""}]}]}], "\[RuleDelayed]", 
                 RowBox[{"x", "[", 
                  RowBox[{"[", "2", "]"}], "]"}]}], ",", "All"}], "]"}]}], 
             "]"}], ",", 
            RowBox[{"If", "[", 
             RowBox[{
              RowBox[{
               RowBox[{"Cases", "[", 
                RowBox[{"#", ",", 
                 RowBox[{
                  RowBox[{"x_", "/;", 
                   RowBox[{
                    RowBox[{
                    RowBox[{"Length", "[", "x", "]"}], ">", "1"}], "&&", 
                    RowBox[{
                    RowBox[{"x", "[", 
                    RowBox[{"[", "1", "]"}], "]"}], "\[Equal]", 
                    "\"\<value\>\""}]}]}], "\[RuleDelayed]", 
                  RowBox[{"x", "[", 
                   RowBox[{"[", "2", "]"}], "]"}]}], ",", "All"}], "]"}], 
               "\[Equal]", 
               RowBox[{"{", "\"\<\>\"", "}"}]}], ",", 
              RowBox[{"{", "\"\<Unknown\>\"", "}"}], ",", 
              RowBox[{"Cases", "[", 
               RowBox[{"#", ",", 
                RowBox[{
                 RowBox[{"x_", "/;", " ", 
                  RowBox[{
                   RowBox[{
                    RowBox[{"Length", "[", "x", "]"}], ">", "1"}], "&&", 
                   RowBox[{
                    RowBox[{"x", "[", 
                    RowBox[{"[", "1", "]"}], "]"}], "==", 
                    "\"\<value\>\""}]}]}], "\[RuleDelayed]", 
                 RowBox[{"x", "[", 
                  RowBox[{"[", "2", "]"}], "]"}]}], ",", "All"}], "]"}]}], 
             "]"}]}], "}"}], ",", "1"}], "]"}], "&"}], "/@", 
       "softwareElement"}]}], ";", "\[IndentingNewLine]", 
     "\[IndentingNewLine]", "\[IndentingNewLine]", 
     RowBox[{"(*", 
      RowBox[{
       RowBox[{"capitalized", " ", "ID"}], ",", " ", 
       RowBox[{"Name", " ", "and", " ", "Value", " ", "labeling"}]}], "*)"}], 
     "\[IndentingNewLine]", 
     RowBox[{"softwareTag2", "=", 
      RowBox[{"Insert", "[", 
       RowBox[{
        RowBox[{"Grid", "[", 
         RowBox[{"Transpose", "[", 
          RowBox[{
           RowBox[{
            RowBox[{"{", 
             RowBox[{
              RowBox[{"StringInsert", "[", 
               RowBox[{
                RowBox[{"#", "[", 
                 RowBox[{"[", "1", "]"}], "]"}], ",", "\"\<ID: \>\"", ",", 
                "1"}], "]"}], ",", 
              RowBox[{"StringInsert", "[", 
               RowBox[{
                RowBox[{"#", "[", 
                 RowBox[{"[", "2", "]"}], "]"}], ",", "\"\<Version: \>\"", 
                ",", "1"}], "]"}], ",", 
              RowBox[{"StringInsert", "[", 
               RowBox[{
                RowBox[{"#", "[", 
                 RowBox[{"[", "3", "]"}], "]"}], ",", "\"\<Name: \>\"", ",", 
                "1"}], "]"}], ",", 
              RowBox[{"StringInsert", "[", 
               RowBox[{
                RowBox[{"#", "[", 
                 RowBox[{"[", "4", "]"}], "]"}], ",", "\"\<Value: \>\"", ",", 
                "1"}], "]"}]}], "}"}], "&"}], "/@", "softwareTag1"}], "]"}], 
         "]"}], ",", 
        RowBox[{"Alignment", "\[Rule]", "Left"}], ",", "2"}], "]"}]}], ";", 
     "\[IndentingNewLine]", "\[IndentingNewLine]", "\[IndentingNewLine]", 
     RowBox[{"(*", 
      RowBox[{
      "we", " ", "use", " ", "if", " ", "statement", " ", "in", " ", "case", 
       " ", "the", " ", "subelement", " ", "\"\<software\>\"", " ", "is", " ",
        "absent"}], "*)"}], "\[IndentingNewLine]", 
     RowBox[{"allTogether", "=", 
      RowBox[{"If", "[", 
       RowBox[{
        RowBox[{
         RowBox[{"Cases", "[", 
          RowBox[{"software", ",", "\[IndentingNewLine]", 
           RowBox[{"XMLElement", "[", 
            RowBox[{"\"\<software\>\"", ",", "_", ",", "_"}], "]"}], ",", 
           "Infinity"}], "]"}], "\[Equal]", 
         RowBox[{"{", "}"}]}], ",", 
        RowBox[{"Insert", "[", 
         RowBox[{
          RowBox[{"Insert", "[", 
           RowBox[{
            RowBox[{"Grid", "[", 
             RowBox[{"Transpose", "[", 
              RowBox[{"Transpose", "[", 
               RowBox[{"{", 
                RowBox[{
                 RowBox[{"{", 
                  RowBox[{"Style", "[", 
                   RowBox[{
                   "\"\<Instrument Software List: \>\"", ",", "Bold", ",", 
                    "Underlined"}], "]"}], "}"}], ",", 
                 RowBox[{"{", "\"\<Not Found\>\"", "}"}]}], "}"}], "]"}], 
              "]"}], "]"}], ",", 
            RowBox[{"Alignment", "\[Rule]", "Left"}], ",", "2"}], "]"}], ",", 
          
          RowBox[{"Spacings", "\[Rule]", 
           RowBox[{"{", 
            RowBox[{"2", ",", 
             RowBox[{"{", 
              RowBox[{"2", ",", 
               RowBox[{"{", "0.7", "}"}], ",", "0.9"}], "}"}]}], "}"}]}], ",",
           "2"}], "]"}], ",", 
        RowBox[{"Insert", "[", 
         RowBox[{
          RowBox[{"Insert", "[", 
           RowBox[{
            RowBox[{"Grid", "[", 
             RowBox[{"Transpose", "[", 
              RowBox[{"Transpose", "[", 
               RowBox[{"{", 
                RowBox[{
                 RowBox[{"{", 
                  RowBox[{"Style", "[", 
                   RowBox[{
                   "\"\<Instrument Software List: \>\"", ",", "Bold", ",", 
                    "Underlined"}], "]"}], "}"}], ",", 
                 RowBox[{"{", "softwareTag2", "}"}]}], "}"}], "]"}], "]"}], 
             "]"}], ",", 
            RowBox[{"Alignment", "\[Rule]", "Left"}], ",", "2"}], "]"}], ",", 
          
          RowBox[{"Spacings", "\[Rule]", 
           RowBox[{"{", 
            RowBox[{"2", ",", 
             RowBox[{"{", 
              RowBox[{"2", ",", 
               RowBox[{"{", "0.7", "}"}], ",", "0.9"}], "}"}]}], "}"}]}], ",",
           "2"}], "]"}]}], "]"}]}], ";", "\[IndentingNewLine]", 
     RowBox[{"Return", "[", "allTogether", "]"}]}]}], "]"}]}]], "Input",
 InitializationCell->True,
 InitializationGroup->True,
 CellChangeTimes->{{3.64669833572672*^9, 3.646698463416334*^9}, {
   3.6466985662624283`*^9, 3.646698574535478*^9}, {3.646698616686198*^9, 
   3.6466986180610456`*^9}, {3.646703132014723*^9, 3.646703146569643*^9}, 
   3.646703211600006*^9, {3.646704609305999*^9, 3.646704883762453*^9}, {
   3.646737939413672*^9, 3.646738055309119*^9}, {3.646738097514516*^9, 
   3.6467381285092087`*^9}, {3.646738182273487*^9, 3.646738392638167*^9}, {
   3.6467384260660887`*^9, 3.646738566841756*^9}, {3.646738619461307*^9, 
   3.646738646975835*^9}, {3.646738694523511*^9, 3.646738789204874*^9}, {
   3.646738839987809*^9, 3.646738871422044*^9}, 3.64673891573076*^9, {
   3.646738986629038*^9, 3.64673898747538*^9}, {3.646739149778329*^9, 
   3.646739155328507*^9}, {3.646739963109747*^9, 3.646740005117002*^9}, {
   3.646740045482648*^9, 3.6467400623620043`*^9}, {3.646740114189066*^9, 
   3.646740442112377*^9}, {3.646740479328918*^9, 3.646740537944531*^9}, {
   3.646740608011273*^9, 3.646740701480365*^9}, {3.646740732363199*^9, 
   3.646740838584517*^9}, 3.6467410036555758`*^9, {3.646741042106131*^9, 
   3.646741069422122*^9}, {3.6467411257377167`*^9, 3.646741241557414*^9}, {
   3.646741283194541*^9, 3.646741288329788*^9}, {3.646741323161853*^9, 
   3.6467413494367332`*^9}, {3.6467413938367167`*^9, 
   3.6467414433273487`*^9}, {3.646741495770391*^9, 3.64674156442358*^9}, {
   3.646741679937155*^9, 3.6467416949621067`*^9}, {3.6467417254312553`*^9, 
   3.6467417461354933`*^9}, {3.6467417890032797`*^9, 3.646741865916458*^9}, {
   3.646741976439419*^9, 3.646742151464776*^9}, {3.6467421827341137`*^9, 
   3.6467422628813057`*^9}, {3.64674230639211*^9, 3.646742363793953*^9}, {
   3.6467424053636913`*^9, 3.646742412856667*^9}, {3.64674252045927*^9, 
   3.646742524869245*^9}, {3.6467426825846024`*^9, 3.6467427060472527`*^9}, {
   3.646947034975628*^9, 3.646947072092134*^9}, {3.6469471032122583`*^9, 
   3.6469471248732347`*^9}, {3.648753531478837*^9, 3.648753581756729*^9}, {
   3.649089975301154*^9, 3.649089975539987*^9}, {3.657408007493211*^9, 
   3.65740801983431*^9}, {3.657408242453623*^9, 3.6574085023511267`*^9}}]
}, Closed]],

Cell[CellGroupData[{

Cell["Function 8 \[OpenCurlyDoubleQuote]MzmlInstrumentConfiguration\
\[CloseCurlyDoubleQuote]:", "Subsection",
 InitializationCell->True,
 InitializationGroup->True,
 CellChangeTimes->{{3.646153154298376*^9, 3.646153159515953*^9}, 
   3.646748452208385*^9, 3.657414672451909*^9}],

Cell["\<\
MzmlInstrumentConfiguration [instrumentConfigurationXMLElement]

Function MzmlInstrumentConfiguration will take the output from \
MzmlRawMetaData as the only input. This function/module contain four \
functions inside it. The 1st function will output the mass spectromatry \
electrospray ionization, 2nd function will output the ionization source, 3rd \
function will output the type of analyzer, last function will output detector\
\
\>", "Text",
 InitializationCell->True,
 InitializationGroup->True,
 CellChangeTimes->{{3.657391885340314*^9, 3.657391898213896*^9}, {
   3.6573919690373497`*^9, 3.6573920165940647`*^9}, {3.657393104748034*^9, 
   3.657393106873217*^9}, {3.657406793967379*^9, 3.657406830624319*^9}, {
   3.657406901845228*^9, 3.65740691718648*^9}, 3.6574069667801247`*^9, {
   3.6574070070446033`*^9, 3.657407039152257*^9}, {3.65740807437075*^9, 
   3.657408081633554*^9}, {3.657408168826683*^9, 3.657408221527967*^9}, {
   3.657412557725439*^9, 3.6574125612718353`*^9}, {3.657412600396237*^9, 
   3.657412681801894*^9}, {3.657412895845338*^9, 3.6574129293540077`*^9}, {
   3.6574129600939493`*^9, 3.657412976511739*^9}, {3.657413109391059*^9, 
   3.657413126311365*^9}, {3.6574131691829863`*^9, 3.657413213835129*^9}}],

Cell[BoxData[
 RowBox[{
  RowBox[{
  "MzmlInstrumentConfiguration", "[", "instrumentConfigurationXMLElement_", 
   "]"}], ":=", "\[IndentingNewLine]", 
  RowBox[{"Module", "[", 
   RowBox[{
    RowBox[{"{", "\[IndentingNewLine]", 
     RowBox[{"instrumentConfigurationElement", ",", "\[IndentingNewLine]", 
      RowBox[{
      "instrumentConfiguration", "=", "instrumentConfigurationXMLElement"}], 
      ",", "\[IndentingNewLine]", "EmptyFileContent", ",", 
      "SourceAllTogether", ",", "AnalyzerAllTogether", ",", 
      "DetectorAllTogether", ",", "overAllInstrumentConfigurationTag"}], 
     "}"}], ",", "\[IndentingNewLine]", "\[IndentingNewLine]", 
    RowBox[{"(*", 
     RowBox[{
      RowBox[{
       RowBox[{"Extracting", " ", "the", " ", "Element"}], " ", "<", 
       "instrumentConfigurationList", ">", " ", 
       RowBox[{
       "where", " ", "there", " ", "will", " ", "be", " ", "a", " ", "list", 
        " ", "and", " ", "descriptions", " ", "of", " ", "the", " ", 
        "instrument", " ", 
        RowBox[{"configurations", ".", " ", "The"}], " ", "attribute", " ", 
        "\"\<id\>\"", " ", "is", " ", "required", " ", "and", " ", "that", 
        " ", "is", " ", "identifier", " ", "for", " ", "the", " ", 
        "instrument", " ", 
        RowBox[{"configuration", ".", " ", "Also"}]}]}], ",", 
      RowBox[{
      "At", " ", "least", " ", "one", " ", "instrument", " ", "configuration",
        " ", "MUST", " ", "be", " ", "specified"}], ",", 
      RowBox[{
      "even", " ", "if", " ", "it", " ", "is", " ", "only", " ", "to", " ", 
       "specify", " ", "that", " ", "the", " ", "instrument", " ", "is", " ", 
       
       RowBox[{"unknown", ".", " ", "In"}], " ", "that", " ", "case"}], ",", 
      RowBox[{
      "the", " ", "\"\<instrument model\>\"", " ", "term", " ", "is", " ", 
       "used", " ", "to", " ", "indicate", " ", "the", " ", "unknown", " ", 
       "instrument", " ", "in", " ", "the", " ", 
       RowBox[{"instrumentConfiguration", "."}]}]}], "*)"}], 
    "\[IndentingNewLine]", 
    RowBox[{
     RowBox[{
      RowBox[{"EmptyFileContent", "[", "Content_", "]"}], ":=", 
      "\[IndentingNewLine]", 
      RowBox[{"Insert", "[", 
       RowBox[{
        RowBox[{"Grid", "[", 
         RowBox[{
          RowBox[{
           RowBox[{"Flatten", "[", 
            RowBox[{
             RowBox[{"{", 
              RowBox[{
               RowBox[{"StringInsert", "[", 
                RowBox[{
                 RowBox[{"#", "[", 
                  RowBox[{"[", "1", "]"}], "]"}], ",", "\"\<Name: \>\"", ",", 
                 "1"}], "]"}], ",", 
               RowBox[{"StringInsert", "[", 
                RowBox[{
                 RowBox[{"#", "[", 
                  RowBox[{"[", "2", "]"}], "]"}], ",", "\"\< Value: \>\"", 
                 ",", "1"}], "]"}]}], "}"}], ",", "1"}], "]"}], "&"}], "/@", 
          RowBox[{"(", 
           RowBox[{"If", "[", 
            RowBox[{
             RowBox[{
              RowBox[{"Cases", "[", 
               RowBox[{"Content", ",", 
                RowBox[{"XMLElement", "[", 
                 RowBox[{
                  RowBox[{"\"\<cvParam\>\"", "|", "\"\<userParam\>\""}], ",", 
                  "_", ",", "_"}], "]"}], ",", "Infinity"}], "]"}], 
              "\[NotEqual]", 
              RowBox[{"{", "}"}]}], ",", "\[IndentingNewLine]", 
             RowBox[{
              RowBox[{
               RowBox[{"Flatten", "[", 
                RowBox[{
                 RowBox[{"{", "\[IndentingNewLine]", 
                  RowBox[{
                   RowBox[{"If", "[", 
                    RowBox[{
                    RowBox[{
                    RowBox[{"Cases", "[", 
                    RowBox[{"#", ",", 
                    RowBox[{
                    RowBox[{"x_", "/;", 
                    RowBox[{
                    RowBox[{
                    RowBox[{"Length", "[", "x", "]"}], ">", "1"}], "&&", 
                    RowBox[{
                    RowBox[{"x", "[", 
                    RowBox[{"[", "1", "]"}], "]"}], "\[Equal]", 
                    "\"\<name\>\""}]}]}], "\[RuleDelayed]", 
                    RowBox[{"x", "[", 
                    RowBox[{"[", "2", "]"}], "]"}]}], ",", "All"}], "]"}], 
                    "\[Equal]", 
                    RowBox[{"{", "\"\<\>\"", "}"}]}], ",", 
                    RowBox[{"{", "\"\<Unknown\>\"", "}"}], ",", 
                    RowBox[{"Cases", "[", 
                    RowBox[{"#", ",", 
                    RowBox[{
                    RowBox[{"x_", "/;", " ", 
                    RowBox[{
                    RowBox[{
                    RowBox[{"Length", "[", "x", "]"}], ">", "1"}], "&&", 
                    RowBox[{
                    RowBox[{"x", "[", 
                    RowBox[{"[", "1", "]"}], "]"}], "==", 
                    "\"\<name\>\""}]}]}], "\[RuleDelayed]", 
                    RowBox[{"x", "[", 
                    RowBox[{"[", "2", "]"}], "]"}]}], ",", "All"}], "]"}]}], 
                    "]"}], ",", 
                   RowBox[{"If", "[", 
                    RowBox[{
                    RowBox[{
                    RowBox[{"Cases", "[", 
                    RowBox[{"#", ",", 
                    RowBox[{
                    RowBox[{"x_", "/;", 
                    RowBox[{
                    RowBox[{
                    RowBox[{"Length", "[", "x", "]"}], ">", "1"}], "&&", 
                    RowBox[{
                    RowBox[{"x", "[", 
                    RowBox[{"[", "1", "]"}], "]"}], "\[Equal]", 
                    "\"\<value\>\""}]}]}], "\[RuleDelayed]", 
                    RowBox[{"x", "[", 
                    RowBox[{"[", "2", "]"}], "]"}]}], ",", "All"}], "]"}], 
                    "\[Equal]", 
                    RowBox[{"{", "\"\<\>\"", "}"}]}], ",", 
                    RowBox[{"{", "\"\<Unknown\>\"", "}"}], ",", 
                    RowBox[{"Cases", "[", 
                    RowBox[{"#", ",", 
                    RowBox[{
                    RowBox[{"x_", "/;", " ", 
                    RowBox[{
                    RowBox[{
                    RowBox[{"Length", "[", "x", "]"}], ">", "1"}], "&&", 
                    RowBox[{
                    RowBox[{"x", "[", 
                    RowBox[{"[", "1", "]"}], "]"}], "==", 
                    "\"\<value\>\""}]}]}], "\[RuleDelayed]", 
                    RowBox[{"x", "[", 
                    RowBox[{"[", "2", "]"}], "]"}]}], ",", "All"}], "]"}]}], 
                    "]"}]}], "}"}], ",", "1"}], "]"}], "&"}], "/@", 
              RowBox[{"(", 
               RowBox[{"Cases", "[", 
                RowBox[{"Content", ",", "\[IndentingNewLine]", 
                 RowBox[{"XMLElement", "[", 
                  RowBox[{
                  "\"\<instrumentConfigurationList\>\"", ",", "_", ",", "_"}],
                   "]"}], ",", "Infinity"}], "]"}], ")"}]}]}], "]"}], ")"}]}],
          "]"}], ",", 
        RowBox[{"Alignment", "\[Rule]", "Left"}], ",", "2"}], "]"}]}], ";", 
     "\[IndentingNewLine]", "\[IndentingNewLine]", 
     RowBox[{"(*", 
      RowBox[{
       RowBox[{
       "Extracting", " ", "the", " ", "subelement", " ", "\"\<source\>\"", 
        " ", "with", " ", "in", " ", "the", " ", "Element"}], " ", "<", 
       "instrumentConfigurationList", ">", 
       RowBox[{
        RowBox[{".", " ", "This"}], " ", "subelement", " ", "indicate", " ", 
        "the", " ", "mass", " ", "spectroscopy", " ", "ionization", " ", 
        "source", " ", 
        RowBox[{"component", "."}]}]}], "*)"}], "\[IndentingNewLine]", 
     RowBox[{
      RowBox[{"SourceAllTogether", "[", "Content1_", "]"}], ":=", 
      RowBox[{"Insert", "[", 
       RowBox[{
        RowBox[{"Insert", "[", 
         RowBox[{
          RowBox[{"Grid", "[", 
           RowBox[{"Transpose", "[", 
            RowBox[{"Transpose", "[", 
             RowBox[{"{", 
              RowBox[{
               RowBox[{"{", 
                RowBox[{"Style", "[", 
                 RowBox[{
                 "\"\<Ionization Source: \>\"", ",", "Bold", ",", 
                  "Underlined"}], "]"}], "}"}], ",", 
               RowBox[{"(", 
                RowBox[{"{", 
                 RowBox[{"Insert", "[", 
                  RowBox[{
                   RowBox[{"Grid", "[", 
                    RowBox[{
                    RowBox[{
                    RowBox[{"Flatten", "[", 
                    RowBox[{
                    RowBox[{"{", 
                    RowBox[{
                    RowBox[{"StringInsert", "[", 
                    RowBox[{
                    RowBox[{"#", "[", 
                    RowBox[{"[", "1", "]"}], "]"}], ",", "\"\<Name: \>\"", 
                    ",", "1"}], "]"}], ",", 
                    RowBox[{"StringInsert", "[", 
                    RowBox[{
                    RowBox[{"#", "[", 
                    RowBox[{"[", "2", "]"}], "]"}], ",", "\"\< Value: \>\"", 
                    ",", "1"}], "]"}]}], "}"}], ",", "1"}], "]"}], "&"}], "/@", 
                    RowBox[{"(", 
                    RowBox[{
                    RowBox[{
                    RowBox[{"Flatten", "[", 
                    RowBox[{
                    RowBox[{"{", 
                    RowBox[{
                    RowBox[{"If", "[", 
                    RowBox[{
                    RowBox[{
                    RowBox[{"Cases", "[", 
                    RowBox[{"#", ",", 
                    RowBox[{
                    RowBox[{"x_", "/;", 
                    RowBox[{
                    RowBox[{
                    RowBox[{"Length", "[", "x", "]"}], ">", "1"}], "&&", 
                    RowBox[{
                    RowBox[{"x", "[", 
                    RowBox[{"[", "1", "]"}], "]"}], "\[Equal]", 
                    "\"\<name\>\""}]}]}], "\[RuleDelayed]", 
                    RowBox[{"x", "[", 
                    RowBox[{"[", "2", "]"}], "]"}]}], ",", "All"}], "]"}], 
                    "\[Equal]", 
                    RowBox[{"{", "\"\<\>\"", "}"}]}], ",", 
                    RowBox[{"{", "\"\<Unknown\>\"", "}"}], ",", 
                    RowBox[{"Cases", "[", 
                    RowBox[{"#", ",", 
                    RowBox[{
                    RowBox[{"x_", "/;", " ", 
                    RowBox[{
                    RowBox[{
                    RowBox[{"Length", "[", "x", "]"}], ">", "1"}], "&&", 
                    RowBox[{
                    RowBox[{"x", "[", 
                    RowBox[{"[", "1", "]"}], "]"}], "==", 
                    "\"\<name\>\""}]}]}], "\[RuleDelayed]", 
                    RowBox[{"x", "[", 
                    RowBox[{"[", "2", "]"}], "]"}]}], ",", "All"}], "]"}]}], 
                    "]"}], ",", 
                    RowBox[{"If", "[", 
                    RowBox[{
                    RowBox[{
                    RowBox[{"Cases", "[", 
                    RowBox[{"#", ",", 
                    RowBox[{
                    RowBox[{"x_", "/;", 
                    RowBox[{
                    RowBox[{
                    RowBox[{"Length", "[", "x", "]"}], ">", "1"}], "&&", 
                    RowBox[{
                    RowBox[{"x", "[", 
                    RowBox[{"[", "1", "]"}], "]"}], "\[Equal]", 
                    "\"\<value\>\""}]}]}], "\[RuleDelayed]", 
                    RowBox[{"x", "[", 
                    RowBox[{"[", "2", "]"}], "]"}]}], ",", "All"}], "]"}], 
                    "\[Equal]", 
                    RowBox[{"{", "\"\<\>\"", "}"}]}], ",", 
                    RowBox[{"{", "\"\<Unknown\>\"", "}"}], ",", 
                    RowBox[{"Cases", "[", 
                    RowBox[{"#", ",", 
                    RowBox[{
                    RowBox[{"x_", "/;", " ", 
                    RowBox[{
                    RowBox[{
                    RowBox[{"Length", "[", "x", "]"}], ">", "1"}], "&&", 
                    RowBox[{
                    RowBox[{"x", "[", 
                    RowBox[{"[", "1", "]"}], "]"}], "==", 
                    "\"\<value\>\""}]}]}], "\[RuleDelayed]", 
                    RowBox[{"x", "[", 
                    RowBox[{"[", "2", "]"}], "]"}]}], ",", "All"}], "]"}]}], 
                    "]"}]}], "}"}], ",", "1"}], "]"}], "&"}], "/@", 
                    RowBox[{"(", 
                    RowBox[{"If", "[", 
                    RowBox[{
                    RowBox[{
                    RowBox[{"Cases", "[", 
                    RowBox[{
                    RowBox[{"(", 
                    RowBox[{
                    RowBox[{
                    RowBox[{"If", "[", 
                    RowBox[{
                    RowBox[{
                    RowBox[{"Cases", "[", 
                    RowBox[{"#", ",", "\[IndentingNewLine]", 
                    RowBox[{"XMLElement", "[", 
                    RowBox[{"\"\<source\>\"", ",", "_", ",", "_"}], "]"}], 
                    ",", "Infinity"}], "]"}], "\[Equal]", 
                    RowBox[{"{", "}"}]}], ",", 
                    RowBox[{"{", "\"\<Unknown\>\"", "}"}], ",", 
                    RowBox[{"Cases", "[", 
                    RowBox[{"#", ",", "\[IndentingNewLine]", 
                    RowBox[{"XMLElement", "[", 
                    RowBox[{"\"\<source\>\"", ",", "_", ",", "_"}], "]"}], 
                    ",", "Infinity"}], "]"}]}], "]"}], "&"}], "/@", 
                    "Content1"}], ")"}], ",", 
                    RowBox[{"XMLElement", "[", 
                    RowBox[{
                    RowBox[{"\"\<cvParam\>\"", "|", "\"\<userParam\>\""}], 
                    ",", "_", ",", "_"}], "]"}], ",", "Infinity"}], "]"}], 
                    "\[Equal]", 
                    RowBox[{"{", "}"}]}], ",", 
                    RowBox[{"{", "\"\<Unknown\>\"", "}"}], ",", 
                    RowBox[{"Cases", "[", 
                    RowBox[{
                    RowBox[{"(", 
                    RowBox[{
                    RowBox[{
                    RowBox[{"If", "[", 
                    RowBox[{
                    RowBox[{
                    RowBox[{"Cases", "[", 
                    RowBox[{"#", ",", "\[IndentingNewLine]", 
                    RowBox[{"XMLElement", "[", 
                    RowBox[{"\"\<source\>\"", ",", "_", ",", "_"}], "]"}], 
                    ",", "Infinity"}], "]"}], "\[Equal]", 
                    RowBox[{"{", "}"}]}], ",", 
                    RowBox[{"{", "\"\<Unknown\>\"", "}"}], ",", 
                    RowBox[{"Cases", "[", 
                    RowBox[{"#", ",", "\[IndentingNewLine]", 
                    RowBox[{"XMLElement", "[", 
                    RowBox[{"\"\<source\>\"", ",", "_", ",", "_"}], "]"}], 
                    ",", "Infinity"}], "]"}]}], "]"}], "&"}], "/@", 
                    "Content1"}], ")"}], ",", 
                    RowBox[{"XMLElement", "[", 
                    RowBox[{
                    RowBox[{"\"\<cvParam\>\"", "|", "\"\<userParam\>\""}], 
                    ",", "_", ",", "_"}], "]"}], ",", "Infinity"}], "]"}]}], 
                    "]"}], ")"}]}], ")"}]}], "]"}], ",", 
                   RowBox[{"Alignment", "\[Rule]", "Left"}], ",", "2"}], 
                  "]"}], "}"}], ")"}]}], "}"}], "]"}], "]"}], "]"}], ",", 
          RowBox[{"Alignment", "\[Rule]", "Left"}], ",", "2"}], "]"}], ",", 
        RowBox[{"Spacings", "\[Rule]", 
         RowBox[{"{", 
          RowBox[{"2", ",", 
           RowBox[{"{", 
            RowBox[{"2", ",", 
             RowBox[{"{", "0.7", "}"}], ",", "0.9"}], "}"}]}], "}"}]}], ",", 
        "2"}], "]"}]}], ";", "\[IndentingNewLine]", "\[IndentingNewLine]", 
     "\[IndentingNewLine]", 
     RowBox[{"(*", 
      RowBox[{
       RowBox[{
       "Extracting", " ", "the", " ", "subelement", " ", "\"\<analyzer\>\"", 
        " ", "with", " ", "in", " ", "the", " ", "Element"}], " ", "<", 
       "instrumentConfigurationList", ">", 
       RowBox[{
        RowBox[{".", " ", "This"}], " ", "subelement", " ", "indicate", " ", 
        "mass", " ", "analyzer", " ", 
        RowBox[{"(", 
         RowBox[{"or", " ", "mass", " ", "filter"}], ")"}], " ", 
        RowBox[{"component", "."}]}]}], "*)"}], "\[IndentingNewLine]", 
     RowBox[{
      RowBox[{"AnalyzerAllTogether", "[", "Content2_", "]"}], ":=", 
      RowBox[{"Insert", "[", 
       RowBox[{
        RowBox[{"Insert", "[", 
         RowBox[{
          RowBox[{"Grid", "[", 
           RowBox[{"Transpose", "[", 
            RowBox[{"Transpose", "[", 
             RowBox[{"{", 
              RowBox[{
               RowBox[{"{", 
                RowBox[{"Style", "[", 
                 RowBox[{
                 "\"\<Mass Analyzer: \>\"", ",", "Bold", ",", "Underlined"}], 
                 "]"}], "}"}], ",", 
               RowBox[{"{", 
                RowBox[{"(", 
                 RowBox[{"Insert", "[", 
                  RowBox[{
                   RowBox[{"Grid", "[", 
                    RowBox[{
                    RowBox[{
                    RowBox[{"Flatten", "[", 
                    RowBox[{
                    RowBox[{"{", 
                    RowBox[{
                    RowBox[{"StringInsert", "[", 
                    RowBox[{
                    RowBox[{"#", "[", 
                    RowBox[{"[", "1", "]"}], "]"}], ",", "\"\<Name: \>\"", 
                    ",", "1"}], "]"}], ",", 
                    RowBox[{"StringInsert", "[", 
                    RowBox[{
                    RowBox[{"#", "[", 
                    RowBox[{"[", "2", "]"}], "]"}], ",", "\"\< Value: \>\"", 
                    ",", "1"}], "]"}]}], "}"}], ",", "1"}], "]"}], "&"}], "/@", 
                    RowBox[{"(", 
                    RowBox[{
                    RowBox[{
                    RowBox[{"Flatten", "[", 
                    RowBox[{
                    RowBox[{"{", 
                    RowBox[{
                    RowBox[{"If", "[", 
                    RowBox[{
                    RowBox[{
                    RowBox[{"Cases", "[", 
                    RowBox[{"#", ",", 
                    RowBox[{
                    RowBox[{"x_", "/;", 
                    RowBox[{
                    RowBox[{
                    RowBox[{"Length", "[", "x", "]"}], ">", "1"}], "&&", 
                    RowBox[{
                    RowBox[{"x", "[", 
                    RowBox[{"[", "1", "]"}], "]"}], "\[Equal]", 
                    "\"\<name\>\""}]}]}], "\[RuleDelayed]", 
                    RowBox[{"x", "[", 
                    RowBox[{"[", "2", "]"}], "]"}]}], ",", "All"}], "]"}], 
                    "\[Equal]", 
                    RowBox[{"{", "\"\<\>\"", "}"}]}], ",", 
                    RowBox[{"{", "\"\<Unknown\>\"", "}"}], ",", 
                    RowBox[{"Cases", "[", 
                    RowBox[{"#", ",", 
                    RowBox[{
                    RowBox[{"x_", "/;", " ", 
                    RowBox[{
                    RowBox[{
                    RowBox[{"Length", "[", "x", "]"}], ">", "1"}], "&&", 
                    RowBox[{
                    RowBox[{"x", "[", 
                    RowBox[{"[", "1", "]"}], "]"}], "==", 
                    "\"\<name\>\""}]}]}], "\[RuleDelayed]", 
                    RowBox[{"x", "[", 
                    RowBox[{"[", "2", "]"}], "]"}]}], ",", "All"}], "]"}]}], 
                    "]"}], ",", 
                    RowBox[{"If", "[", 
                    RowBox[{
                    RowBox[{
                    RowBox[{"Cases", "[", 
                    RowBox[{"#", ",", 
                    RowBox[{
                    RowBox[{"x_", "/;", 
                    RowBox[{
                    RowBox[{
                    RowBox[{"Length", "[", "x", "]"}], ">", "1"}], "&&", 
                    RowBox[{
                    RowBox[{"x", "[", 
                    RowBox[{"[", "1", "]"}], "]"}], "\[Equal]", 
                    "\"\<value\>\""}]}]}], "\[RuleDelayed]", 
                    RowBox[{"x", "[", 
                    RowBox[{"[", "2", "]"}], "]"}]}], ",", "All"}], "]"}], 
                    "\[Equal]", 
                    RowBox[{"{", "\"\<\>\"", "}"}]}], ",", 
                    RowBox[{"{", "\"\<Unknown\>\"", "}"}], ",", 
                    RowBox[{"Cases", "[", 
                    RowBox[{"#", ",", 
                    RowBox[{
                    RowBox[{"x_", "/;", " ", 
                    RowBox[{
                    RowBox[{
                    RowBox[{"Length", "[", "x", "]"}], ">", "1"}], "&&", 
                    RowBox[{
                    RowBox[{"x", "[", 
                    RowBox[{"[", "1", "]"}], "]"}], "==", 
                    "\"\<value\>\""}]}]}], "\[RuleDelayed]", 
                    RowBox[{"x", "[", 
                    RowBox[{"[", "2", "]"}], "]"}]}], ",", "All"}], "]"}]}], 
                    "]"}]}], "}"}], ",", "1"}], "]"}], "&"}], "/@", 
                    RowBox[{"(", 
                    RowBox[{"If", "[", 
                    RowBox[{
                    RowBox[{
                    RowBox[{"Cases", "[", 
                    RowBox[{
                    RowBox[{"(", 
                    RowBox[{
                    RowBox[{
                    RowBox[{"If", "[", 
                    RowBox[{
                    RowBox[{
                    RowBox[{"Cases", "[", 
                    RowBox[{"#", ",", "\[IndentingNewLine]", 
                    RowBox[{"XMLElement", "[", 
                    RowBox[{"\"\<analyzer\>\"", ",", "_", ",", "_"}], "]"}], 
                    ",", "Infinity"}], "]"}], "\[Equal]", 
                    RowBox[{"{", "}"}]}], ",", 
                    RowBox[{"{", "\"\<Unknown\>\"", "}"}], ",", 
                    RowBox[{"Cases", "[", 
                    RowBox[{"#", ",", "\[IndentingNewLine]", 
                    RowBox[{"XMLElement", "[", 
                    RowBox[{"\"\<analyzer\>\"", ",", "_", ",", "_"}], "]"}], 
                    ",", "Infinity"}], "]"}]}], "]"}], "&"}], "/@", 
                    "Content2"}], ")"}], ",", 
                    RowBox[{"XMLElement", "[", 
                    RowBox[{
                    RowBox[{"\"\<cvParam\>\"", "|", "\"\<userParam\>\""}], 
                    ",", "_", ",", "_"}], "]"}], ",", "Infinity"}], "]"}], 
                    "\[Equal]", 
                    RowBox[{"{", "}"}]}], ",", 
                    RowBox[{"{", "\"\<Unknown\>\"", "}"}], ",", 
                    RowBox[{"Cases", "[", 
                    RowBox[{
                    RowBox[{"(", 
                    RowBox[{
                    RowBox[{
                    RowBox[{"If", "[", 
                    RowBox[{
                    RowBox[{
                    RowBox[{"Cases", "[", 
                    RowBox[{"#", ",", "\[IndentingNewLine]", 
                    RowBox[{"XMLElement", "[", 
                    RowBox[{"\"\<analyzer\>\"", ",", "_", ",", "_"}], "]"}], 
                    ",", "Infinity"}], "]"}], "\[Equal]", 
                    RowBox[{"{", "}"}]}], ",", 
                    RowBox[{"{", "\"\<Unknown\>\"", "}"}], ",", 
                    RowBox[{"Cases", "[", 
                    RowBox[{"#", ",", "\[IndentingNewLine]", 
                    RowBox[{"XMLElement", "[", 
                    RowBox[{"\"\<analyzer\>\"", ",", "_", ",", "_"}], "]"}], 
                    ",", "Infinity"}], "]"}]}], "]"}], "&"}], "/@", 
                    "Content2"}], ")"}], ",", 
                    RowBox[{"XMLElement", "[", 
                    RowBox[{
                    RowBox[{"\"\<cvParam\>\"", "|", "\"\<userParam\>\""}], 
                    ",", "_", ",", "_"}], "]"}], ",", "Infinity"}], "]"}]}], 
                    "]"}], ")"}]}], ")"}]}], "]"}], ",", 
                   RowBox[{"Alignment", "\[Rule]", "Left"}], ",", "2"}], 
                  "]"}], ")"}], "}"}]}], "}"}], "]"}], "]"}], "]"}], ",", 
          RowBox[{"Alignment", "\[Rule]", "Left"}], ",", "2"}], "]"}], ",", 
        RowBox[{"Spacings", "\[Rule]", 
         RowBox[{"{", 
          RowBox[{"2", ",", 
           RowBox[{"{", 
            RowBox[{"2", ",", 
             RowBox[{"{", "0.7", "}"}], ",", "0.9"}], "}"}]}], "}"}]}], ",", 
        "2"}], "]"}]}], ";", "\[IndentingNewLine]", "\[IndentingNewLine]", 
     "\[IndentingNewLine]", "\[IndentingNewLine]", 
     RowBox[{"(*", 
      RowBox[{
       RowBox[{
       "Extracting", " ", "the", " ", "subelement", " ", "\"\<detector\>\"", 
        " ", "with", " ", "in", " ", "the", " ", "Element"}], " ", "<", 
       "instrumentConfigurationList", ">", 
       RowBox[{
        RowBox[{".", " ", "This"}], " ", "subelement", " ", "indicate", " ", 
        "the", " ", "detector", " ", 
        RowBox[{"component", "."}]}]}], "*)"}], "\[IndentingNewLine]", 
     RowBox[{
      RowBox[{"DetectorAllTogether", "[", "Content3_", "]"}], ":=", 
      RowBox[{"Insert", "[", 
       RowBox[{
        RowBox[{"Insert", "[", 
         RowBox[{
          RowBox[{"Grid", "[", 
           RowBox[{"Transpose", "[", 
            RowBox[{"Transpose", "[", 
             RowBox[{"{", 
              RowBox[{
               RowBox[{"{", 
                RowBox[{"Style", "[", 
                 RowBox[{
                 "\"\<Detector: \>\"", ",", "Bold", ",", "Underlined"}], 
                 "]"}], "}"}], ",", 
               RowBox[{"{", 
                RowBox[{"(", 
                 RowBox[{"Insert", "[", 
                  RowBox[{
                   RowBox[{"Grid", "[", 
                    RowBox[{
                    RowBox[{
                    RowBox[{"Flatten", "[", 
                    RowBox[{
                    RowBox[{"{", 
                    RowBox[{
                    RowBox[{"StringInsert", "[", 
                    RowBox[{
                    RowBox[{"#", "[", 
                    RowBox[{"[", "1", "]"}], "]"}], ",", "\"\<Name: \>\"", 
                    ",", "1"}], "]"}], ",", 
                    RowBox[{"StringInsert", "[", 
                    RowBox[{
                    RowBox[{"#", "[", 
                    RowBox[{"[", "2", "]"}], "]"}], ",", "\"\< Value: \>\"", 
                    ",", "1"}], "]"}]}], "}"}], ",", "1"}], "]"}], "&"}], "/@", 
                    RowBox[{"(", 
                    RowBox[{
                    RowBox[{
                    RowBox[{"Flatten", "[", 
                    RowBox[{
                    RowBox[{"{", 
                    RowBox[{
                    RowBox[{"If", "[", 
                    RowBox[{
                    RowBox[{
                    RowBox[{"Cases", "[", 
                    RowBox[{"#", ",", 
                    RowBox[{
                    RowBox[{"x_", "/;", 
                    RowBox[{
                    RowBox[{
                    RowBox[{"Length", "[", "x", "]"}], ">", "1"}], "&&", 
                    RowBox[{
                    RowBox[{"x", "[", 
                    RowBox[{"[", "1", "]"}], "]"}], "\[Equal]", 
                    "\"\<name\>\""}]}]}], "\[RuleDelayed]", 
                    RowBox[{"x", "[", 
                    RowBox[{"[", "2", "]"}], "]"}]}], ",", "All"}], "]"}], 
                    "\[Equal]", 
                    RowBox[{"{", "\"\<\>\"", "}"}]}], ",", 
                    RowBox[{"{", "\"\<Unknown\>\"", "}"}], ",", 
                    RowBox[{"Cases", "[", 
                    RowBox[{"#", ",", 
                    RowBox[{
                    RowBox[{"x_", "/;", " ", 
                    RowBox[{
                    RowBox[{
                    RowBox[{"Length", "[", "x", "]"}], ">", "1"}], "&&", 
                    RowBox[{
                    RowBox[{"x", "[", 
                    RowBox[{"[", "1", "]"}], "]"}], "==", 
                    "\"\<name\>\""}]}]}], "\[RuleDelayed]", 
                    RowBox[{"x", "[", 
                    RowBox[{"[", "2", "]"}], "]"}]}], ",", "All"}], "]"}]}], 
                    "]"}], ",", 
                    RowBox[{"If", "[", 
                    RowBox[{
                    RowBox[{
                    RowBox[{"Cases", "[", 
                    RowBox[{"#", ",", 
                    RowBox[{
                    RowBox[{"x_", "/;", 
                    RowBox[{
                    RowBox[{
                    RowBox[{"Length", "[", "x", "]"}], ">", "1"}], "&&", 
                    RowBox[{
                    RowBox[{"x", "[", 
                    RowBox[{"[", "1", "]"}], "]"}], "\[Equal]", 
                    "\"\<value\>\""}]}]}], "\[RuleDelayed]", 
                    RowBox[{"x", "[", 
                    RowBox[{"[", "2", "]"}], "]"}]}], ",", "All"}], "]"}], 
                    "\[Equal]", 
                    RowBox[{"{", "\"\<\>\"", "}"}]}], ",", 
                    RowBox[{"{", "\"\<Unknown\>\"", "}"}], ",", 
                    RowBox[{"Cases", "[", 
                    RowBox[{"#", ",", 
                    RowBox[{
                    RowBox[{"x_", "/;", " ", 
                    RowBox[{
                    RowBox[{
                    RowBox[{"Length", "[", "x", "]"}], ">", "1"}], "&&", 
                    RowBox[{
                    RowBox[{"x", "[", 
                    RowBox[{"[", "1", "]"}], "]"}], "==", 
                    "\"\<value\>\""}]}]}], "\[RuleDelayed]", 
                    RowBox[{"x", "[", 
                    RowBox[{"[", "2", "]"}], "]"}]}], ",", "All"}], "]"}]}], 
                    "]"}]}], "}"}], ",", "1"}], "]"}], "&"}], "/@", 
                    RowBox[{"(", 
                    RowBox[{"If", "[", 
                    RowBox[{
                    RowBox[{
                    RowBox[{"Cases", "[", 
                    RowBox[{
                    RowBox[{"(", 
                    RowBox[{
                    RowBox[{
                    RowBox[{"If", "[", 
                    RowBox[{
                    RowBox[{
                    RowBox[{"Cases", "[", 
                    RowBox[{"#", ",", "\[IndentingNewLine]", 
                    RowBox[{"XMLElement", "[", 
                    RowBox[{"\"\<detector\>\"", ",", "_", ",", "_"}], "]"}], 
                    ",", "Infinity"}], "]"}], "\[Equal]", 
                    RowBox[{"{", "}"}]}], ",", 
                    RowBox[{"{", "\"\<Unknown\>\"", "}"}], ",", 
                    RowBox[{"Cases", "[", 
                    RowBox[{"#", ",", "\[IndentingNewLine]", 
                    RowBox[{"XMLElement", "[", 
                    RowBox[{"\"\<detector\>\"", ",", "_", ",", "_"}], "]"}], 
                    ",", "Infinity"}], "]"}]}], "]"}], "&"}], "/@", 
                    "Content3"}], ")"}], ",", 
                    RowBox[{"XMLElement", "[", 
                    RowBox[{
                    RowBox[{"\"\<cvParam\>\"", "|", "\"\<userParam\>\""}], 
                    ",", "_", ",", "_"}], "]"}], ",", "Infinity"}], "]"}], 
                    "\[Equal]", 
                    RowBox[{"{", "}"}]}], ",", 
                    RowBox[{"{", "\"\<Unknown\>\"", "}"}], ",", 
                    RowBox[{"Cases", "[", 
                    RowBox[{
                    RowBox[{"(", 
                    RowBox[{
                    RowBox[{
                    RowBox[{"If", "[", 
                    RowBox[{
                    RowBox[{
                    RowBox[{"Cases", "[", 
                    RowBox[{"#", ",", "\[IndentingNewLine]", 
                    RowBox[{"XMLElement", "[", 
                    RowBox[{"\"\<detector\>\"", ",", "_", ",", "_"}], "]"}], 
                    ",", "Infinity"}], "]"}], "\[Equal]", 
                    RowBox[{"{", "}"}]}], ",", 
                    RowBox[{"{", "\"\<Unknown\>\"", "}"}], ",", 
                    RowBox[{"Cases", "[", 
                    RowBox[{"#", ",", "\[IndentingNewLine]", 
                    RowBox[{"XMLElement", "[", 
                    RowBox[{"\"\<detector\>\"", ",", "_", ",", "_"}], "]"}], 
                    ",", "Infinity"}], "]"}]}], "]"}], "&"}], "/@", 
                    "Content3"}], ")"}], ",", 
                    RowBox[{"XMLElement", "[", 
                    RowBox[{
                    RowBox[{"\"\<cvParam\>\"", "|", "\"\<userParam\>\""}], 
                    ",", "_", ",", "_"}], "]"}], ",", "Infinity"}], "]"}]}], 
                    "]"}], ")"}]}], ")"}]}], "]"}], ",", 
                   RowBox[{"Alignment", "\[Rule]", "Left"}], ",", "2"}], 
                  "]"}], ")"}], "}"}]}], "}"}], "]"}], "]"}], "]"}], ",", 
          RowBox[{"Alignment", "\[Rule]", "Left"}], ",", "2"}], "]"}], ",", 
        RowBox[{"Spacings", "\[Rule]", 
         RowBox[{"{", 
          RowBox[{"2", ",", 
           RowBox[{"{", 
            RowBox[{"2", ",", 
             RowBox[{"{", "0.7", "}"}], ",", "0.9"}], "}"}]}], "}"}]}], ",", 
        "2"}], "]"}]}], ";", "\[IndentingNewLine]", "\[IndentingNewLine]", 
     "\[IndentingNewLine]", "\[IndentingNewLine]", 
     RowBox[{"(*", 
      RowBox[{
      "overAllInstrumentConfigurationTag", " ", "is", " ", "to", " ", 
       "output", " ", "a", " ", "readable", " ", "format"}], "*)"}], 
     "\[IndentingNewLine]", 
     RowBox[{
     "overAllInstrumentConfigurationTag", "=", "\[IndentingNewLine]", 
      RowBox[{"(*", 
       RowBox[{
       "we", " ", "use", " ", "if", " ", "statement", " ", "in", " ", "case", 
        " ", "the", " ", "subelement", " ", "\"\<componentList\>\"", " ", 
        "is", " ", "absent"}], "*)"}], "\[IndentingNewLine]", 
      RowBox[{"If", "[", 
       RowBox[{
        RowBox[{
         RowBox[{"Cases", "[", 
          RowBox[{"instrumentConfiguration", ",", "\[IndentingNewLine]", 
           RowBox[{"XMLElement", "[", 
            RowBox[{"\"\<componentList\>\"", ",", "_", ",", "_"}], "]"}], ",",
            "Infinity"}], "]"}], "\[Equal]", 
         RowBox[{"{", "}"}]}], ",", 
        RowBox[{"Insert", "[", 
         RowBox[{
          RowBox[{"Insert", "[", 
           RowBox[{
            RowBox[{"Grid", "[", 
             RowBox[{"Transpose", "[", 
              RowBox[{"Transpose", "[", 
               RowBox[{"{", 
                RowBox[{
                 RowBox[{"{", 
                  RowBox[{"Style", "[", 
                   RowBox[{
                   "\"\<Instrument Configuration: \>\"", ",", "Bold", ",", 
                    "Underlined"}], "]"}], "}"}], ",", 
                 RowBox[{"{", 
                  RowBox[{
                  "EmptyFileContent", "[", "instrumentConfiguration", "]"}], 
                  "}"}]}], "}"}], "]"}], "]"}], "]"}], ",", 
            RowBox[{"Alignment", "\[Rule]", "Left"}], ",", "2"}], "]"}], ",", 
          
          RowBox[{"Spacings", "\[Rule]", 
           RowBox[{"{", 
            RowBox[{"2", ",", 
             RowBox[{"{", 
              RowBox[{"2", ",", 
               RowBox[{"{", "0.7", "}"}], ",", "0.9"}], "}"}]}], "}"}]}], ",",
           "2"}], "]"}], ",", 
        RowBox[{"Insert", "[", 
         RowBox[{
          RowBox[{"Insert", "[", 
           RowBox[{
            RowBox[{"Grid", "[", 
             RowBox[{"Transpose", "[", 
              RowBox[{"Transpose", "[", 
               RowBox[{"{", 
                RowBox[{
                 RowBox[{"{", 
                  RowBox[{"Style", "[", 
                   RowBox[{
                   "\"\<Instrument Configuration: \>\"", ",", "Bold", ",", 
                    "Underlined"}], "]"}], "}"}], ",", 
                 RowBox[{"{", 
                  RowBox[{
                  "SourceAllTogether", "[", "instrumentConfiguration", "]"}], 
                  "}"}], ",", 
                 RowBox[{"{", 
                  RowBox[{
                  "DetectorAllTogether", "[", "instrumentConfiguration", 
                   "]"}], "}"}], ",", 
                 RowBox[{"{", 
                  RowBox[{
                  "AnalyzerAllTogether", "[", "instrumentConfiguration", 
                   "]"}], "}"}]}], "}"}], "]"}], "]"}], "]"}], ",", 
            RowBox[{"Alignment", "\[Rule]", "Left"}], ",", "2"}], "]"}], ",", 
          
          RowBox[{"Spacings", "\[Rule]", 
           RowBox[{"{", 
            RowBox[{"2", ",", 
             RowBox[{"{", 
              RowBox[{"2", ",", 
               RowBox[{"{", "0.7", "}"}], ",", "0.9"}], "}"}]}], "}"}]}], ",",
           "2"}], "]"}]}], "]"}]}], ";", "\[IndentingNewLine]", 
     "\[IndentingNewLine]", 
     RowBox[{"Return", "[", "overAllInstrumentConfigurationTag", "]"}]}]}], 
   "]"}]}]], "Input",
 InitializationCell->True,
 InitializationGroup->True,
 CellChangeTimes->{{3.646151999171256*^9, 3.646152570116085*^9}, {
   3.646152605343564*^9, 3.646153116408037*^9}, 3.6464201003673277`*^9, 
   3.646420155339798*^9, 3.6464470063413467`*^9, {3.646448409639015*^9, 
   3.646448414214684*^9}, 3.646476143212729*^9, {3.6464782959036703`*^9, 
   3.646478317431924*^9}, {3.64647834910168*^9, 3.646478561195486*^9}, {
   3.646478621337199*^9, 3.6464786435281754`*^9}, {3.646478748272771*^9, 
   3.646478760015029*^9}, {3.646478792891164*^9, 3.646478799868422*^9}, {
   3.646480761568256*^9, 3.646480766580976*^9}, {3.646480837901129*^9, 
   3.6464808420161877`*^9}, {3.6467484754630337`*^9, 3.646748502695002*^9}, {
   3.6467486201834*^9, 3.646748729747231*^9}, {3.646748785272888*^9, 
   3.646748881366639*^9}, {3.64674894507318*^9, 3.646749005637302*^9}, {
   3.646749037274453*^9, 3.646749113336411*^9}, {3.646749146594233*^9, 
   3.646749351033555*^9}, 3.646749424558386*^9, {3.646749464364645*^9, 
   3.646749485082934*^9}, {3.646749533686912*^9, 3.646749552647591*^9}, {
   3.646749887193123*^9, 3.6467500326071253`*^9}, {3.646750183051524*^9, 
   3.646750213175955*^9}, {3.6467502642204123`*^9, 3.646750318450222*^9}, {
   3.646750353056109*^9, 3.646750389511654*^9}, {3.646750428598192*^9, 
   3.646750450682734*^9}, {3.6467505210487747`*^9, 3.646750787421792*^9}, {
   3.646750851434753*^9, 3.646751251480657*^9}, {3.646751305328244*^9, 
   3.646751453727603*^9}, {3.646751493791194*^9, 3.6467515013330193`*^9}, {
   3.6467515366875467`*^9, 3.646751572651619*^9}, {3.6467516263612633`*^9, 
   3.646751670273094*^9}, 3.646751704018465*^9, {3.646751758516223*^9, 
   3.646751785925247*^9}, {3.646751854578129*^9, 3.646751891274909*^9}, {
   3.6467520386827803`*^9, 3.646752073016259*^9}, {3.646752110834531*^9, 
   3.646752157918901*^9}, {3.646752191751957*^9, 3.6467524284133587`*^9}, {
   3.6467524606222153`*^9, 3.646752600303842*^9}, {3.646752631239275*^9, 
   3.6467526353868923`*^9}, {3.646754361875736*^9, 3.646754376647674*^9}, {
   3.646756045447236*^9, 3.646756096583564*^9}, 3.646947145072839*^9, {
   3.6487536441363497`*^9, 3.6487536756394253`*^9}, {3.6487537173397818`*^9, 
   3.648753914596397*^9}, {3.648753955347767*^9, 3.64875397096937*^9}, {
   3.6487540122212133`*^9, 3.648754018036725*^9}, {3.64875406540165*^9, 
   3.648754087192074*^9}, {3.6487541491953278`*^9, 3.64875416616856*^9}, {
   3.648754226077924*^9, 3.64875423642806*^9}, {3.648754937702286*^9, 
   3.64875494468475*^9}, {3.6487555527536077`*^9, 3.6487555853727007`*^9}, {
   3.648756296289528*^9, 3.6487563095574102`*^9}, {3.648756466008067*^9, 
   3.648756505869995*^9}, {3.648756535906919*^9, 3.648756543179014*^9}, {
   3.6487572779444923`*^9, 3.648757300989738*^9}, {3.648757335589773*^9, 
   3.648757433286777*^9}, {3.648757465327694*^9, 3.6487574780386953`*^9}, {
   3.64875750854289*^9, 3.648757584249447*^9}, {3.648762029755981*^9, 
   3.648762093227913*^9}, {3.648762538621983*^9, 3.6487626745928164`*^9}, 
   3.648762768906458*^9, {3.648779891733849*^9, 3.6487799844675913`*^9}, {
   3.648780069560137*^9, 3.648780076414892*^9}, {3.6487801450447483`*^9, 
   3.6487801567709017`*^9}, {3.6488033684094353`*^9, 3.648803415771099*^9}, {
   3.648804002603485*^9, 3.64880401512297*^9}, {3.648804061266922*^9, 
   3.648804131033687*^9}, {3.648804170540766*^9, 3.6488042256435347`*^9}, {
   3.648804276894597*^9, 3.648804311258453*^9}, {3.6488043563326883`*^9, 
   3.6488044122080584`*^9}, {3.648804546267469*^9, 3.648804746034527*^9}, {
   3.648804778539908*^9, 3.648804943008572*^9}, {3.648805778247892*^9, 
   3.6488058067490463`*^9}, {3.6488058470238*^9, 3.6488058971470947`*^9}, {
   3.648805947984993*^9, 3.6488059677088747`*^9}, {3.64880606402304*^9, 
   3.6488063633448067`*^9}, 3.6488063934362926`*^9, {3.648806432320841*^9, 
   3.6488064853492947`*^9}, {3.648806595164185*^9, 3.648806830309711*^9}, {
   3.648806864868292*^9, 3.648806918631029*^9}, {3.648806976274096*^9, 
   3.6488069912460938`*^9}, {3.648807021742826*^9, 3.648807025756908*^9}, {
   3.648807088199188*^9, 3.648807256759282*^9}, {3.6488072882225647`*^9, 
   3.6488073215304413`*^9}, {3.648807367516844*^9, 3.648807524863984*^9}, {
   3.648807577889673*^9, 3.6488077765607433`*^9}, 3.648807843378112*^9, {
   3.648899820431171*^9, 3.648899827336535*^9}, {3.6574110975991907`*^9, 
   3.6574111029170113`*^9}, {3.657411134771785*^9, 3.657411160745111*^9}, {
   3.657411213041675*^9, 3.657411215399878*^9}, {3.657412528114354*^9, 
   3.6574125292124863`*^9}, {3.6574137403284807`*^9, 3.65741384395901*^9}, {
   3.657413883138012*^9, 3.657413930874045*^9}, {3.6574140163031387`*^9, 
   3.657414154513291*^9}, {3.657414356303101*^9, 3.657414397913576*^9}}]
}, Closed]],

Cell[CellGroupData[{

Cell["Function 9 \[OpenCurlyDoubleQuote]MzmlDataProcessing\
\[CloseCurlyDoubleQuote]:", "Subsection",
 InitializationCell->True,
 InitializationGroup->True,
 CellChangeTimes->{{3.646153154298376*^9, 3.646153159515953*^9}, 
   3.646748452208385*^9, {3.6467526972078733`*^9, 3.646752698709209*^9}, {
   3.64675276150736*^9, 3.646752761962268*^9}, 3.657417145810227*^9}],

Cell["\<\
MzmlDataProcessing [dataProcessingXMLElement]

Function MzmlDataProcessing will take the output from MzmlRawMetaData as the \
only input. Description of the default peak processing method. This element \
describes the base method used in the generation of a particular mzML file. \
\>", "Text",
 InitializationCell->True,
 InitializationGroup->True,
 CellChangeTimes->{{3.657391885340314*^9, 3.657391898213896*^9}, {
   3.6573919690373497`*^9, 3.6573920165940647`*^9}, {3.657393104748034*^9, 
   3.657393106873217*^9}, {3.657406793967379*^9, 3.657406830624319*^9}, {
   3.657406901845228*^9, 3.65740691718648*^9}, 3.6574069667801247`*^9, {
   3.6574070070446033`*^9, 3.657407039152257*^9}, {3.65740807437075*^9, 
   3.657408081633554*^9}, {3.657408168826683*^9, 3.657408221527967*^9}, {
   3.657412557725439*^9, 3.6574125612718353`*^9}, {3.657412600396237*^9, 
   3.657412681801894*^9}, {3.657412895845338*^9, 3.6574129293540077`*^9}, {
   3.6574129600939493`*^9, 3.657412976511739*^9}, {3.657413109391059*^9, 
   3.657413126311365*^9}, {3.6574131691829863`*^9, 3.657413213835129*^9}, {
   3.657415806906954*^9, 3.657415814498262*^9}, {3.6574170343792686`*^9, 
   3.657417110780445*^9}}],

Cell[BoxData[
 RowBox[{
  RowBox[{"MzmlDataProcessing", "[", "dataProcessingXMLElement_", "]"}], ":=",
   "\[IndentingNewLine]", 
  RowBox[{"Module", "[", 
   RowBox[{
    RowBox[{"{", "\[IndentingNewLine]", 
     RowBox[{"dataProcessingElement", ",", "\[IndentingNewLine]", 
      RowBox[{"dataProcessing", "=", "dataProcessingXMLElement"}], ",", 
      "\[IndentingNewLine]", "dataProcessingTag1", ",", "dataProcessingTag2", 
      ",", "dataProcessingElement1", ",", "overAlldataProcessingTag"}], "}"}],
     ",", "\[IndentingNewLine]", "\[IndentingNewLine]", 
    RowBox[{"(*", 
     RowBox[{
      RowBox[{
      "Using", " ", "Cases", " ", "to", " ", "extract", " ", "the", " ", 
       "file", " ", "subelement", " ", "\"\<processingMethod\>\"", " ", 
       "found", " ", "in", " ", "Element"}], " ", "<", "dataProcessing", 
      ">"}], "*)"}], "\[IndentingNewLine]", 
    RowBox[{
     RowBox[{"dataProcessingElement", "=", 
      RowBox[{
       RowBox[{
        RowBox[{"If", "[", 
         RowBox[{
          RowBox[{
           RowBox[{"Cases", "[", 
            RowBox[{"#", ",", "\[IndentingNewLine]", 
             RowBox[{"XMLElement", "[", 
              RowBox[{"\"\<processingMethod\>\"", ",", "_", ",", "_"}], "]"}],
              ",", "Infinity"}], "]"}], "\[Equal]", 
           RowBox[{"{", "}"}]}], ",", 
          RowBox[{"{", "\"\<Unknown\>\"", "}"}], ",", 
          RowBox[{"Cases", "[", 
           RowBox[{"#", ",", "\[IndentingNewLine]", 
            RowBox[{"XMLElement", "[", 
             RowBox[{"\"\<processingMethod\>\"", ",", "_", ",", "_"}], "]"}], 
            ",", "Infinity"}], "]"}]}], "]"}], "&"}], "@", 
       "dataProcessing"}]}], ";", "\[IndentingNewLine]", 
     "\[IndentingNewLine]", "\[IndentingNewLine]", 
     RowBox[{"(*", 
      RowBox[{
       RowBox[{
       "cvParam", " ", "holds", " ", "additional", " ", "data", " ", "or", 
        " ", 
        RowBox[{"annotation", ".", " ", "Only"}], " ", "controlled", " ", 
        "values", " ", "are", " ", "allowed", " ", "here"}], ",", " ", 
       RowBox[{
       "while", " ", "userParam", " ", "holds", " ", "uncontrolled", " ", 
        "user", " ", "parameters"}]}], "*)"}], "\[IndentingNewLine]", 
     RowBox[{"dataProcessingElement1", "=", 
      RowBox[{"If", "[", 
       RowBox[{
        RowBox[{
         RowBox[{"Cases", "[", 
          RowBox[{"dataProcessingElement", ",", 
           RowBox[{"XMLElement", "[", 
            RowBox[{"\"\<cvParam\>\"", ",", "_", ",", "_"}], "]"}], ",", 
           "Infinity"}], "]"}], "\[Equal]", 
         RowBox[{"{", "}"}]}], ",", 
        RowBox[{"{", "\"\<Unknown\>\"", "}"}], ",", 
        RowBox[{"Cases", "[", 
         RowBox[{"dataProcessingElement", ",", 
          RowBox[{"XMLElement", "[", 
           RowBox[{"\"\<cvParam\>\"", ",", "_", ",", "_"}], "]"}], ",", 
          "Infinity"}], "]"}]}], "]"}]}], ";", "\[IndentingNewLine]", 
     "\[IndentingNewLine]", "\[IndentingNewLine]", 
     RowBox[{"(*", 
      RowBox[{
       RowBox[{
       "The", " ", "attribute", " ", "\"\<name\>\"", " ", "is", " ", "the", 
        " ", "actual", " ", "name", " ", "for", " ", "the", " ", 
        "parameter"}], ",", 
       RowBox[{
        RowBox[{
         RowBox[{"from", " ", "the", " ", "referred"}], "-", 
         RowBox[{"to", " ", "controlled", " ", 
          RowBox[{"vocabulary", ".", " ", "The"}], " ", "attribute", " ", 
          "\"\<value\>\"", " ", "is", " ", "the", " ", "optional", " ", 
          "value", " ", "for", " ", "the", " ", "parameter"}]}], ";", 
        RowBox[{"may", " ", "be", " ", "absent", " ", "if", " ", "not", " ", 
         RowBox[{"appropriate", ".", " ", "And"}], " ", "if", " ", "absent", 
         " ", "we", " ", "output", " ", "\"\<Unknown\>\""}]}]}], "*)"}], 
     "\[IndentingNewLine]", 
     RowBox[{"dataProcessingTag1", "=", 
      RowBox[{
       RowBox[{
        RowBox[{"Flatten", "[", 
         RowBox[{
          RowBox[{"{", 
           RowBox[{
            RowBox[{"Cases", "[", 
             RowBox[{"#", ",", 
              RowBox[{
               RowBox[{"x_", "/;", 
                RowBox[{
                 RowBox[{
                  RowBox[{"Length", "[", "x", "]"}], ">", "1"}], "&&", 
                 RowBox[{
                  RowBox[{"x", "[", 
                   RowBox[{"[", "1", "]"}], "]"}], "\[Equal]", 
                  "\"\<name\>\""}]}]}], "\[RuleDelayed]", 
               RowBox[{"x", "[", 
                RowBox[{"[", "2", "]"}], "]"}]}], ",", "All"}], "]"}], ",", 
            RowBox[{"If", "[", 
             RowBox[{
              RowBox[{
               RowBox[{"Cases", "[", 
                RowBox[{"#", ",", 
                 RowBox[{
                  RowBox[{"x_", "/;", 
                   RowBox[{
                    RowBox[{
                    RowBox[{"Length", "[", "x", "]"}], ">", "1"}], "&&", 
                    RowBox[{
                    RowBox[{"x", "[", 
                    RowBox[{"[", "1", "]"}], "]"}], "\[Equal]", 
                    "\"\<value\>\""}]}]}], "\[RuleDelayed]", 
                  RowBox[{"x", "[", 
                   RowBox[{"[", "2", "]"}], "]"}]}], ",", "All"}], "]"}], 
               "\[Equal]", 
               RowBox[{"{", "\"\<\>\"", "}"}]}], ",", 
              RowBox[{"{", "\"\<Unknown\>\"", "}"}], ",", 
              RowBox[{"Cases", "[", 
               RowBox[{"#", ",", 
                RowBox[{
                 RowBox[{"x_", "/;", 
                  RowBox[{
                   RowBox[{
                    RowBox[{"Length", "[", "x", "]"}], ">", "1"}], "&&", 
                   RowBox[{
                    RowBox[{"x", "[", 
                    RowBox[{"[", "1", "]"}], "]"}], "\[Equal]", 
                    "\"\<value\>\""}]}]}], "\[RuleDelayed]", 
                 RowBox[{"x", "[", 
                  RowBox[{"[", "2", "]"}], "]"}]}], ",", "All"}], "]"}]}], 
             "]"}]}], "}"}], ",", "1"}], "]"}], "&"}], "/@", 
       "dataProcessingElement1"}]}], ";", "\[IndentingNewLine]", 
     "\[IndentingNewLine]", 
     RowBox[{"(*", 
      RowBox[{"capitalized", " ", 
       RowBox[{"Name", ":", " ", 
        RowBox[{"and", " ", "Value"}], ":", " ", "labeling"}]}], "*)"}], 
     "\[IndentingNewLine]", 
     RowBox[{"dataProcessingTag2", "=", 
      RowBox[{"Insert", "[", 
       RowBox[{
        RowBox[{"Grid", "[", 
         RowBox[{
          RowBox[{
           RowBox[{"{", 
            RowBox[{
             RowBox[{"StringInsert", "[", 
              RowBox[{
               RowBox[{"#", "[", 
                RowBox[{"[", "1", "]"}], "]"}], ",", "\"\<Name: \>\"", ",", 
               "1"}], "]"}], ",", 
             RowBox[{"StringInsert", "[", 
              RowBox[{
               RowBox[{"#", "[", 
                RowBox[{"[", "2", "]"}], "]"}], ",", "\"\<Value: \>\"", ",", 
               "1"}], "]"}]}], "}"}], "&"}], "/@", "dataProcessingTag1"}], 
         "]"}], ",", 
        RowBox[{"Alignment", "\[Rule]", "Left"}], ",", "2"}], "]"}]}], ";", 
     "\[IndentingNewLine]", "\[IndentingNewLine]", 
     RowBox[{"(*", 
      RowBox[{
      "overAlldataProcessingTag", " ", "is", " ", "to", " ", "output", " ", 
       "a", " ", "readable", " ", "\"\<Data Processing: \>\""}], " ", "*)"}], 
     "\[IndentingNewLine]", 
     RowBox[{"overAlldataProcessingTag", "=", 
      RowBox[{"Insert", "[", 
       RowBox[{
        RowBox[{"Insert", "[", 
         RowBox[{
          RowBox[{"Grid", "[", 
           RowBox[{"Transpose", "[", 
            RowBox[{"Transpose", "[", 
             RowBox[{"{", 
              RowBox[{
               RowBox[{"{", 
                RowBox[{"Style", "[", 
                 RowBox[{
                 "\"\<Data Processing: \>\"", ",", "Bold", ",", 
                  "Underlined"}], "]"}], "}"}], ",", 
               RowBox[{"{", "dataProcessingTag2", "}"}]}], "}"}], "]"}], 
            "]"}], "]"}], ",", 
          RowBox[{"Alignment", "\[Rule]", "Left"}], ",", "2"}], "]"}], ",", 
        RowBox[{"Spacings", "\[Rule]", 
         RowBox[{"{", 
          RowBox[{"2", ",", 
           RowBox[{"{", 
            RowBox[{"2", ",", 
             RowBox[{"{", "0.7", "}"}], ",", "0.9"}], "}"}]}], "}"}]}], ",", 
        "2"}], "]"}]}], ";", "\[IndentingNewLine]", "\[IndentingNewLine]", 
     RowBox[{"Return", "[", "overAlldataProcessingTag", "]"}]}]}], 
   "]"}]}]], "Input",
 InitializationCell->True,
 InitializationGroup->True,
 CellChangeTimes->{{3.646151999171256*^9, 3.646152570116085*^9}, {
   3.646152605343564*^9, 3.646153116408037*^9}, 3.6464201003673277`*^9, 
   3.646420155339798*^9, 3.6464470063413467`*^9, {3.646448409639015*^9, 
   3.646448414214684*^9}, 3.646476143212729*^9, {3.6464782959036703`*^9, 
   3.646478317431924*^9}, {3.64647834910168*^9, 3.646478561195486*^9}, {
   3.646478621337199*^9, 3.6464786435281754`*^9}, {3.646478748272771*^9, 
   3.646478760015029*^9}, {3.646478792891164*^9, 3.646478799868422*^9}, {
   3.646480761568256*^9, 3.646480766580976*^9}, {3.646480837901129*^9, 
   3.6464808420161877`*^9}, {3.6467484754630337`*^9, 3.646748502695002*^9}, {
   3.6467486201834*^9, 3.646748729747231*^9}, {3.646748785272888*^9, 
   3.646748881366639*^9}, {3.64674894507318*^9, 3.646749005637302*^9}, {
   3.646749037274453*^9, 3.646749113336411*^9}, {3.646749146594233*^9, 
   3.646749351033555*^9}, 3.646749424558386*^9, {3.646749464364645*^9, 
   3.646749485082934*^9}, {3.646749533686912*^9, 3.646749552647591*^9}, {
   3.646749887193123*^9, 3.6467500326071253`*^9}, {3.646750183051524*^9, 
   3.646750213175955*^9}, {3.6467502642204123`*^9, 3.646750318450222*^9}, {
   3.646750353056109*^9, 3.646750389511654*^9}, {3.646750428598192*^9, 
   3.646750450682734*^9}, {3.6467505210487747`*^9, 3.646750787421792*^9}, {
   3.646750851434753*^9, 3.646751251480657*^9}, {3.646751305328244*^9, 
   3.646751453727603*^9}, {3.646751493791194*^9, 3.6467515013330193`*^9}, {
   3.6467515366875467`*^9, 3.646751572651619*^9}, {3.6467516263612633`*^9, 
   3.646751670273094*^9}, 3.646751704018465*^9, {3.646751758516223*^9, 
   3.646751785925247*^9}, {3.646751854578129*^9, 3.646751891274909*^9}, {
   3.6467520386827803`*^9, 3.646752073016259*^9}, {3.646752110834531*^9, 
   3.646752157918901*^9}, {3.646752191751957*^9, 3.6467524284133587`*^9}, {
   3.6467524606222153`*^9, 3.646752600303842*^9}, {3.646752631239275*^9, 
   3.6467526353868923`*^9}, {3.6467527052853203`*^9, 3.646752777801467*^9}, {
   3.6467529675702753`*^9, 3.6467529684732513`*^9}, {3.646753038353202*^9, 
   3.6467531033404493`*^9}, {3.646753137138294*^9, 3.646753251979937*^9}, {
   3.646753286057651*^9, 3.646753294817636*^9}, {3.6467533470847054`*^9, 
   3.646753395456396*^9}, {3.646753456498547*^9, 3.646753519519835*^9}, {
   3.646753555079352*^9, 3.6467537415886602`*^9}, 3.646753780852922*^9, {
   3.646753816138751*^9, 3.646753841937307*^9}, {3.646753878617597*^9, 
   3.6467539807861557`*^9}, {3.646754014953813*^9, 3.646754073706316*^9}, 
   3.646754181632637*^9, {3.646754237268523*^9, 3.646754298338895*^9}, {
   3.646754332750511*^9, 3.646754344916437*^9}, {3.646754424879424*^9, 
   3.646754429082088*^9}, 3.646947157052471*^9, 3.649090001518538*^9, {
   3.6574150241412363`*^9, 3.657415027418812*^9}, 3.657415791281138*^9, {
   3.6574165603282957`*^9, 3.6574165605813313`*^9}, {3.657416690034952*^9, 
   3.657416732901371*^9}, {3.657416809579508*^9, 3.657416809799507*^9}, {
   3.657416880902535*^9, 3.65741698521216*^9}}]
}, Closed]],

Cell[CellGroupData[{

Cell["Function 10 \[OpenCurlyDoubleQuote]MzmlSpectrumList\
\[CloseCurlyDoubleQuote]:", "Subsection",
 InitializationCell->True,
 InitializationGroup->True,
 CellChangeTimes->{{3.646153154298376*^9, 3.646153159515953*^9}, 
   3.646748452208385*^9, {3.6467526972078733`*^9, 3.646752698709209*^9}, {
   3.64675276150736*^9, 3.646752761962268*^9}, 3.646754655907379*^9, {
   3.6467547869527683`*^9, 3.646754787247772*^9}, 3.657421332789936*^9}],

Cell["\<\
MzmlSpectrumList [spectrumListXMLElement_]

Function MzmlDataProcessing will take the output from MzmlRawMetaData as the \
only input. This element a single run in mzML, consecutive and coherent set \
of scans on an instrument. \
\>", "Text",
 InitializationCell->True,
 InitializationGroup->True,
 CellChangeTimes->{{3.657391885340314*^9, 3.657391898213896*^9}, {
   3.6573919690373497`*^9, 3.6573920165940647`*^9}, {3.657393104748034*^9, 
   3.657393106873217*^9}, {3.657406793967379*^9, 3.657406830624319*^9}, {
   3.657406901845228*^9, 3.65740691718648*^9}, 3.6574069667801247`*^9, {
   3.6574070070446033`*^9, 3.657407039152257*^9}, {3.65740807437075*^9, 
   3.657408081633554*^9}, {3.657408168826683*^9, 3.657408221527967*^9}, {
   3.657412557725439*^9, 3.6574125612718353`*^9}, {3.657412600396237*^9, 
   3.657412681801894*^9}, {3.657412895845338*^9, 3.6574129293540077`*^9}, {
   3.6574129600939493`*^9, 3.657412976511739*^9}, {3.657413109391059*^9, 
   3.657413126311365*^9}, {3.6574131691829863`*^9, 3.657413213835129*^9}, {
   3.657415806906954*^9, 3.657415814498262*^9}, {3.6574170343792686`*^9, 
   3.657417110780445*^9}, {3.657420666388935*^9, 3.657420669134591*^9}, {
   3.657420712626527*^9, 3.657420755623719*^9}}],

Cell[BoxData[
 RowBox[{
  RowBox[{"MzmlSpectrumList", "[", "spectrumListXMLElement_", "]"}], ":=", 
  "\[IndentingNewLine]", 
  RowBox[{"Module", "[", 
   RowBox[{
    RowBox[{"{", "\[IndentingNewLine]", 
     RowBox[{"spectrumListElement", ",", "\[IndentingNewLine]", 
      RowBox[{"spectrumList", "=", "spectrumListXMLElement"}], ",", 
      "\[IndentingNewLine]", "spectrumListTag1", ",", "spectrumListTag2", ",",
       "spectrumListTag3", ",", "spectrumListTag4", ",", "spectrumListTag5", 
      ",", "overAllspectrumListTag"}], "}"}], ",", "\[IndentingNewLine]", 
    "\[IndentingNewLine]", 
    RowBox[{"(*", 
     RowBox[{
      RowBox[{
      "Using", " ", "Cases", " ", "to", " ", "extract", " ", "the", " ", 
       "file", " ", "Element"}], " ", "<", "run", ">"}], "*)"}], 
    "\[IndentingNewLine]", 
    RowBox[{
     RowBox[{"spectrumListElement", "=", 
      RowBox[{"Cases", "[", 
       RowBox[{"spectrumList", ",", 
        RowBox[{"XMLElement", "[", 
         RowBox[{"\"\<run\>\"", ",", "_", ",", "_"}], "]"}], ",", 
        "Infinity"}], "]"}]}], ";", "\[IndentingNewLine]", 
     "\[IndentingNewLine]", 
     RowBox[{"(*", " ", 
      RowBox[{
      "The", " ", "attribute", " ", "\"\<id\>\"", " ", "is", " ", "a", " ", 
       "unique", " ", "identifier", " ", "for", " ", "this", " ", 
       RowBox[{"run", ".", " ", "And"}], " ", "the", " ", "attribute", " ", 
       "\"\<defaultInstrumentConfigurationRef\>\"", " ", "is", " ", "the", 
       " ", "attribute", " ", "that", " ", "MUST", " ", "reference", " ", 
       RowBox[{"the", " ", "'"}], 
       RowBox[{"id", "'"}], " ", "of", " ", "the", " ", "default", " ", 
       "instrument", " ", 
       RowBox[{"configuration", "."}]}], "*)"}], "\[IndentingNewLine]", 
     RowBox[{"spectrumListTag1", "=", 
      RowBox[{
       RowBox[{
        RowBox[{"Flatten", "[", 
         RowBox[{
          RowBox[{"{", 
           RowBox[{
            RowBox[{"Cases", "[", 
             RowBox[{"#", ",", 
              RowBox[{
               RowBox[{"x_", "/;", 
                RowBox[{
                 RowBox[{
                  RowBox[{"Length", "[", "x", "]"}], ">", "1"}], "&&", 
                 RowBox[{
                  RowBox[{"x", "[", 
                   RowBox[{"[", "1", "]"}], "]"}], "\[Equal]", 
                  "\"\<id\>\""}]}]}], "\[RuleDelayed]", 
               RowBox[{"x", "[", 
                RowBox[{"[", "2", "]"}], "]"}]}], ",", "All"}], "]"}], ",", 
            RowBox[{"Cases", "[", 
             RowBox[{"#", ",", 
              RowBox[{
               RowBox[{"x_", "/;", 
                RowBox[{
                 RowBox[{
                  RowBox[{"Length", "[", "x", "]"}], ">", "1"}], "&&", 
                 RowBox[{
                  RowBox[{"x", "[", 
                   RowBox[{"[", "1", "]"}], "]"}], "\[Equal]", 
                  "\"\<defaultInstrumentConfigurationRef\>\""}]}]}], 
               "\[RuleDelayed]", 
               RowBox[{"x", "[", 
                RowBox[{"[", "2", "]"}], "]"}]}], ",", "All"}], "]"}]}], 
           "}"}], ",", "1"}], "]"}], "&"}], "/@", "spectrumListElement"}]}], 
     ";", "\[IndentingNewLine]", "\[IndentingNewLine]", 
     RowBox[{"(*", 
      RowBox[{
       RowBox[{"capitalized", " ", "ID"}], ",", " ", 
       RowBox[{"Name", " ", "and", " ", "Value", " ", "labeling"}]}], "*)"}], 
     "\[IndentingNewLine]", 
     RowBox[{"spectrumListTag2", "=", "\[IndentingNewLine]", 
      RowBox[{"Insert", "[", 
       RowBox[{
        RowBox[{"Grid", "[", 
         RowBox[{"Transpose", "[", 
          RowBox[{
           RowBox[{
            RowBox[{"{", 
             RowBox[{
              RowBox[{"StringInsert", "[", 
               RowBox[{
                RowBox[{"#", "[", 
                 RowBox[{"[", "1", "]"}], "]"}], ",", "\"\<ID: \>\"", ",", 
                "1"}], "]"}], ",", 
              RowBox[{"StringInsert", "[", 
               RowBox[{
                RowBox[{"#", "[", 
                 RowBox[{"[", "2", "]"}], "]"}], ",", 
                "\"\<Default Instrument Configuration: \>\"", ",", "1"}], 
               "]"}]}], "}"}], "&"}], "/@", "spectrumListTag1"}], "]"}], 
         "]"}], ",", 
        RowBox[{"Alignment", "\[Rule]", "Left"}], ",", "2"}], "]"}]}], ";", 
     "\[IndentingNewLine]", "\[IndentingNewLine]", 
     RowBox[{"(*", 
      RowBox[{
      "The", " ", "subelement", " ", "\"\<spectrumList\>\"", " ", "is", " ", 
       "where", " ", "all", " ", "mass", " ", "spectra", " ", "and", " ", 
       "the", " ", "acquisitions", " ", "underlying", " ", "them", " ", "are",
        " ", "described", " ", "and", " ", "attached", " ", 
       RowBox[{"here", ".", " ", "Subsidiary"}], " ", "data", " ", "arrays", 
       " ", "are", " ", "also", " ", "both", " ", "described", " ", "and", 
       " ", "attached", " ", 
       RowBox[{"here", "."}]}], "*)"}], "\[IndentingNewLine]", 
     RowBox[{"spectrumListTag3", "=", 
      RowBox[{
       RowBox[{
        RowBox[{"If", "[", 
         RowBox[{
          RowBox[{
           RowBox[{"Cases", "[", 
            RowBox[{"#", ",", "\[IndentingNewLine]", 
             RowBox[{"XMLElement", "[", 
              RowBox[{"\"\<spectrumList\>\"", ",", "_", ",", "_"}], "]"}], 
             ",", "Infinity"}], "]"}], "\[Equal]", 
           RowBox[{"{", "}"}]}], ",", 
          RowBox[{"{", "\"\<Unknown\>\"", "}"}], ",", 
          RowBox[{"Cases", "[", 
           RowBox[{"#", ",", "\[IndentingNewLine]", 
            RowBox[{"XMLElement", "[", 
             RowBox[{"\"\<spectrumList\>\"", ",", "_", ",", "_"}], "]"}], ",",
             "Infinity"}], "]"}]}], "]"}], "&"}], "@", 
       "spectrumListElement"}]}], ";", "\[IndentingNewLine]", 
     "\[IndentingNewLine]", 
     RowBox[{"(*", 
      RowBox[{
      "the", " ", "attribute", " ", "\"\<count\>\"", " ", "is", " ", "the", 
       " ", "number", " ", "of", " ", "spectra", " ", "defined", " ", "in", 
       " ", "this", " ", "mzML", " ", 
       RowBox[{"file", ".", " ", "And"}], " ", "the", " ", "attribute", " ", 
       "\"\<defaultDataProcessingRef\>\"", " ", "is", " ", "used", " ", "as", 
       " ", "a", " ", "reference", " ", "of", " ", "the", " ", "default", " ",
        "data", " ", "processing", " ", "for", " ", "the", " ", "spectrum", 
       " ", 
       RowBox[{"list", "."}]}], "*)"}], "\[IndentingNewLine]", 
     RowBox[{"spectrumListTag4", "=", 
      RowBox[{
       RowBox[{
        RowBox[{"Flatten", "[", 
         RowBox[{
          RowBox[{"{", 
           RowBox[{
            RowBox[{"Cases", "[", 
             RowBox[{"#", ",", 
              RowBox[{
               RowBox[{"x_", "/;", 
                RowBox[{
                 RowBox[{
                  RowBox[{"Length", "[", "x", "]"}], ">", "1"}], "&&", 
                 RowBox[{
                  RowBox[{"x", "[", 
                   RowBox[{"[", "1", "]"}], "]"}], "\[Equal]", 
                  "\"\<count\>\""}]}]}], "\[RuleDelayed]", 
               RowBox[{"x", "[", 
                RowBox[{"[", "2", "]"}], "]"}]}], ",", "All"}], "]"}], ",", 
            RowBox[{"Cases", "[", 
             RowBox[{"#", ",", 
              RowBox[{
               RowBox[{"x_", "/;", 
                RowBox[{
                 RowBox[{
                  RowBox[{"Length", "[", "x", "]"}], ">", "1"}], "&&", 
                 RowBox[{
                  RowBox[{"x", "[", 
                   RowBox[{"[", "1", "]"}], "]"}], "\[Equal]", 
                  "\"\<defaultDataProcessingRef\>\""}]}]}], "\[RuleDelayed]", 
               
               RowBox[{"x", "[", 
                RowBox[{"[", "2", "]"}], "]"}]}], ",", "All"}], "]"}]}], 
           "}"}], ",", "1"}], "]"}], "&"}], "/@", "spectrumListTag3"}]}], ";",
      "\[IndentingNewLine]", "\[IndentingNewLine]", 
     RowBox[{"(*", 
      RowBox[{
      "adding", "  ", "\"\<Number of Spectra: \>\"", " ", "labeling", " ", 
       "to", " ", "the", " ", "final", " ", "spectra", " ", "count"}], "*)"}],
      "\[IndentingNewLine]", 
     RowBox[{"spectrumListTag5", "=", "\[IndentingNewLine]", 
      RowBox[{"Insert", "[", 
       RowBox[{
        RowBox[{"Grid", "[", 
         RowBox[{"Transpose", "[", 
          RowBox[{
           RowBox[{
            RowBox[{"{", 
             RowBox[{
              RowBox[{"StringInsert", "[", 
               RowBox[{
                RowBox[{"#", "[", 
                 RowBox[{"[", "1", "]"}], "]"}], ",", 
                "\"\<Number of Spectra: \>\"", ",", "1"}], "]"}], ",", 
              RowBox[{"StringInsert", "[", 
               RowBox[{
                RowBox[{"#", "[", 
                 RowBox[{"[", "2", "]"}], "]"}], ",", 
                "\"\<Default Data Processing: \>\"", ",", "1"}], "]"}]}], 
             "}"}], "&"}], "/@", "spectrumListTag4"}], "]"}], "]"}], ",", 
        RowBox[{"Alignment", "\[Rule]", "Left"}], ",", "2"}], "]"}]}], ";", 
     "\[IndentingNewLine]", "\[IndentingNewLine]", "\[IndentingNewLine]", 
     RowBox[{"overAllspectrumListTag", "=", 
      RowBox[{"Insert", "[", 
       RowBox[{
        RowBox[{"Insert", "[", 
         RowBox[{
          RowBox[{"Grid", "[", 
           RowBox[{"Transpose", "[", 
            RowBox[{"Transpose", "[", 
             RowBox[{"{", 
              RowBox[{
               RowBox[{"{", 
                RowBox[{"Style", "[", 
                 RowBox[{
                 "\"\<Instrument Scans: \>\"", ",", "Bold", ",", 
                  "Underlined"}], "]"}], "}"}], ",", 
               RowBox[{"{", "spectrumListTag2", "}"}], ",", 
               RowBox[{"{", "spectrumListTag5", "}"}]}], "}"}], "]"}], "]"}], 
           "]"}], ",", 
          RowBox[{"Alignment", "\[Rule]", "Left"}], ",", "2"}], "]"}], ",", 
        RowBox[{"Spacings", "\[Rule]", 
         RowBox[{"{", 
          RowBox[{"2", ",", 
           RowBox[{"{", 
            RowBox[{"2", ",", 
             RowBox[{"{", "0.7", "}"}], ",", "0.9"}], "}"}]}], "}"}]}], ",", 
        "2"}], "]"}]}], ";", "\[IndentingNewLine]", "\[IndentingNewLine]", 
     RowBox[{"Return", "[", "overAllspectrumListTag", "]"}]}]}], 
   "]"}]}]], "Input",
 InitializationCell->True,
 InitializationGroup->True,
 CellChangeTimes->{{3.646151999171256*^9, 3.646152570116085*^9}, {
   3.646152605343564*^9, 3.646153116408037*^9}, 3.6464201003673277`*^9, 
   3.646420155339798*^9, 3.6464470063413467`*^9, {3.646448409639015*^9, 
   3.646448414214684*^9}, 3.646476143212729*^9, {3.6464782959036703`*^9, 
   3.646478317431924*^9}, {3.64647834910168*^9, 3.646478561195486*^9}, {
   3.646478621337199*^9, 3.6464786435281754`*^9}, {3.646478748272771*^9, 
   3.646478760015029*^9}, {3.646478792891164*^9, 3.646478799868422*^9}, {
   3.646480761568256*^9, 3.646480766580976*^9}, {3.646480837901129*^9, 
   3.6464808420161877`*^9}, {3.6467484754630337`*^9, 3.646748502695002*^9}, {
   3.6467486201834*^9, 3.646748729747231*^9}, {3.646748785272888*^9, 
   3.646748881366639*^9}, {3.64674894507318*^9, 3.646749005637302*^9}, {
   3.646749037274453*^9, 3.646749113336411*^9}, {3.646749146594233*^9, 
   3.646749351033555*^9}, 3.646749424558386*^9, {3.646749464364645*^9, 
   3.646749485082934*^9}, {3.646749533686912*^9, 3.646749552647591*^9}, {
   3.646749887193123*^9, 3.6467500326071253`*^9}, {3.646750183051524*^9, 
   3.646750213175955*^9}, {3.6467502642204123`*^9, 3.646750318450222*^9}, {
   3.646750353056109*^9, 3.646750389511654*^9}, {3.646750428598192*^9, 
   3.646750450682734*^9}, {3.6467505210487747`*^9, 3.646750787421792*^9}, {
   3.646750851434753*^9, 3.646751251480657*^9}, {3.646751305328244*^9, 
   3.646751453727603*^9}, {3.646751493791194*^9, 3.6467515013330193`*^9}, {
   3.6467515366875467`*^9, 3.646751572651619*^9}, {3.6467516263612633`*^9, 
   3.646751670273094*^9}, 3.646751704018465*^9, {3.646751758516223*^9, 
   3.646751785925247*^9}, {3.646751854578129*^9, 3.646751891274909*^9}, {
   3.6467520386827803`*^9, 3.646752073016259*^9}, {3.646752110834531*^9, 
   3.646752157918901*^9}, {3.646752191751957*^9, 3.6467524284133587`*^9}, {
   3.6467524606222153`*^9, 3.646752600303842*^9}, {3.646752631239275*^9, 
   3.6467526353868923`*^9}, {3.6467527052853203`*^9, 3.646752777801467*^9}, {
   3.6467529675702753`*^9, 3.6467529684732513`*^9}, {3.646753038353202*^9, 
   3.6467531033404493`*^9}, {3.646753137138294*^9, 3.646753251979937*^9}, {
   3.646753286057651*^9, 3.646753294817636*^9}, {3.6467533470847054`*^9, 
   3.646753395456396*^9}, {3.646753456498547*^9, 3.646753519519835*^9}, {
   3.646753555079352*^9, 3.6467537415886602`*^9}, 3.646753780852922*^9, {
   3.646753816138751*^9, 3.646753841937307*^9}, {3.646753878617597*^9, 
   3.6467539807861557`*^9}, {3.646754014953813*^9, 3.646754073706316*^9}, 
   3.646754181632637*^9, {3.646754237268523*^9, 3.646754298338895*^9}, {
   3.646754332750511*^9, 3.646754344916437*^9}, {3.646754424879424*^9, 
   3.646754429082088*^9}, {3.6467546661500263`*^9, 3.646754679951095*^9}, {
   3.646754713603504*^9, 3.646754716356864*^9}, {3.646754755732402*^9, 
   3.6467547778392763`*^9}, {3.6467548203882217`*^9, 3.646755010466235*^9}, {
   3.646755048435528*^9, 3.646755085345421*^9}, {3.646755120399562*^9, 
   3.6467553583372803`*^9}, {3.646755434850169*^9, 3.646755439894948*^9}, {
   3.646755482750988*^9, 3.6467558351675863`*^9}, {3.646755874887135*^9, 
   3.64675598430238*^9}, 3.646947167924356*^9, 3.649090010071555*^9, 
   3.65741960987157*^9, 3.6574205781277018`*^9, {3.657420644731367*^9, 
   3.657420647074149*^9}, 3.6574207891678133`*^9, {3.657420851984828*^9, 
   3.6574212715004597`*^9}}]
}, Closed]],

Cell[CellGroupData[{

Cell["Function 11 \
\[OpenCurlyDoubleQuote]MzmlMetaData\[CloseCurlyDoubleQuote]:", "Subsection",
 InitializationCell->True,
 InitializationGroup->True,
 CellChangeTimes->{{3.648920624147759*^9, 3.648920642711904*^9}, 
   3.648926956303378*^9, {3.648927405183964*^9, 3.648927405373972*^9}, 
   3.657423681977545*^9, 3.657922683909293*^9}],

Cell["\<\
MzmlMetaData [input]

Function MzmlMetaData will take the output from MzmlRawMetaData as the only \
input. This function will output the follwoing: MzmlVersion, \
MzmlFileDescriptionFileContent, MzmlSoftware, MzmlSpectrumList, \
MzmlDataProcessing and MzmlInstrumentConfiguration.\
\>", "Text",
 InitializationCell->True,
 InitializationGroup->True,
 CellChangeTimes->{{3.657391885340314*^9, 3.657391898213896*^9}, {
   3.6573919690373497`*^9, 3.6573920165940647`*^9}, {3.657393104748034*^9, 
   3.657393106873217*^9}, {3.657406793967379*^9, 3.657406830624319*^9}, {
   3.657406901845228*^9, 3.65740691718648*^9}, 3.6574069667801247`*^9, {
   3.6574070070446033`*^9, 3.657407039152257*^9}, {3.65740807437075*^9, 
   3.657408081633554*^9}, {3.657408168826683*^9, 3.657408221527967*^9}, {
   3.657412557725439*^9, 3.6574125612718353`*^9}, {3.657412600396237*^9, 
   3.657412681801894*^9}, {3.657412895845338*^9, 3.6574129293540077`*^9}, {
   3.6574129600939493`*^9, 3.657412976511739*^9}, {3.657413109391059*^9, 
   3.657413126311365*^9}, {3.6574131691829863`*^9, 3.657413213835129*^9}, {
   3.657415806906954*^9, 3.657415814498262*^9}, {3.6574170343792686`*^9, 
   3.657417110780445*^9}, {3.657420666388935*^9, 3.657420669134591*^9}, {
   3.657420712626527*^9, 3.657420755623719*^9}, {3.6574224261713543`*^9, 
   3.657422439410997*^9}, {3.657422469812841*^9, 3.657422498306614*^9}, {
   3.657422553525878*^9, 3.657422619385396*^9}, {3.657422840365415*^9, 
   3.657422849299429*^9}, 3.657921516379944*^9}],

Cell[BoxData[
 RowBox[{
  RowBox[{"MzmlMetaData", "[", "input_", "]"}], ":=", "\[IndentingNewLine]", 
  RowBox[{"Module", "[", 
   RowBox[{
    RowBox[{"{", "\[IndentingNewLine]", 
     RowBox[{"(*", 
      RowBox[{
      "overall", " ", "is", " ", "equal", " ", "to", " ", "the", " ", "only", 
       " ", "input", " ", "to", " ", "this", " ", "function"}], "*)"}], 
     "\[IndentingNewLine]", 
     RowBox[{
      RowBox[{"overall", "=", "input"}], ",", "\[IndentingNewLine]", 
      "metaDataOverall"}], "}"}], ",", "\[IndentingNewLine]", 
    "\[IndentingNewLine]", 
    RowBox[{
     StyleBox[
      RowBox[{"metaDataOverall", "=", 
       RowBox[{"Grid", "[", 
        RowBox[{"Partition", "[", "\[IndentingNewLine]", 
         RowBox[{"(*", 
          RowBox[{
          "this", " ", "is", " ", "the", " ", "viewer", " ", "title", " ", 
           "joined", " ", "with", " ", "the", " ", "other", " ", 
           "functions"}], "*)"}], "\[IndentingNewLine]", 
         RowBox[{
          RowBox[{"Join", "[", 
           RowBox[{
            RowBox[{"{", 
             RowBox[{"Insert", "[", 
              RowBox[{
               RowBox[{"Grid", "[", 
                RowBox[{"Transpose", "[", 
                 RowBox[{"Partition", "[", 
                  RowBox[{
                   RowBox[{"{", 
                    RowBox[{
                    RowBox[{"Style", "[", 
                    RowBox[{
                    "\"\<MathIOmica-MSViewer\>\"", ",", "35", ",", "Bold"}], 
                    "]"}], ",", 
                    GraphicsBox[
                    TagBox[RasterBox[CompressedData["
1:eJzsXQd4VEXXHgtKkR4gIaRveu+9kd5D+iZAEgIpJCQQeu9KUQQBFVCKiIIf
YlfsvQsoKjbsfvaG3c8y/31352Rnb+7SFn5A4/McN2y9d868c/o5LmPaiurP
Z4xN7q78r6h2enJ7e+3M4n7KP0pbJzc1tI4bm9U6ZVzDuPaoMRcoT34q6EKF
OOdddA6T8t95J0Jn+nq7qIv+iXSiOOzCaRd10emho+DqfEEXHAfRe7vw2UVd
ZAUdBxYvlKjbUUh+n4zTLnx2URedAFnA4wUqHF6k0MUSdbdA8nsuUmFUU46e
6fvvoi46m8gSHj099W4urpVjFFrr7Fr1hEyuusqlnl76itjIEnvlvb0lukRQ
L4V6CpJxKsvSLmx2URdpkBYegUUnl8rHHV2q+PGQm67y5kD/inzlswMVGqBQ
f4X6Ceoj8NpLhVGSoZ302zO9Jl3URWeS1JhU8JWi4PGV48WjmlzdKp9R5GeE
8l12Cg1RaLBCNgKvMkaBzx4q+dmFzy76V5OG3nqBoptedbJ4lMnJteoHXx/9
QuU7HRUaphD0XFuBURmflwh8dsnOLvrXkxqT/n4VA62RkZbIw1O/Jy4mK0T5
DVeFnARG7VT4JNlJui3Jzi5sdtG/imS91VVXGaJg6IOj4UuRox97eelXRYSU
6SNDyqqiwspGh4eUTfDx1m93cav89Kh6ra7yzbjoDOi1Hhr4HCRsUZKdar22
C5td9K8geZ8LTH5/NDyGBZeXKu91VshdIS+FfBUKVAhyMEyhiLDgskXKe388
ik/orZio1FjlvT4qfNpLsrOvJDu7sNlF/xo6Ed3V3aNyk8COTuDRT6EggcVI
hWIUilMoQaHEqIikXC9v/VMWv89dv09gOUCFz2HC9rRR6bWa2DzTa9hFXXQq
Se3jORom/X31kyQZSfKR8Ai5l6hQskIpCqUqlE4UHFi+3dL3+vjo74V8VShY
4BN4d2NG/xDptf27sNlF/xaSMWnJ76pg9YhiO2Yo73ER8sxPYChCyMcEgUfC
YqZCWYKyiZTvWGUJm4qNulR5T5TAeaCQnTohm4cKvVYLm2Z+2jO9nl3URdYS
M/fzFFvCTJB/RZ3QLT0FJkOEjIS+miTko4xH4DBHUK5EOeEhZRu1bdbKn+Kj
C8cInIcL3dhHyGbC5iANnZZiKF22Zhed8yRjEjalJT+P0F0Jk/4Ck5Br8UJG
pimUocJjroTLTqR850Nav6VzrzwscB4rZDGw6SthEzot2Zvkp6X4ZpfM7KJz
mlhnm/IOCzi5ReiuWpgcrpKRMvayJT1Wk9zd9e9p/aZih94gYZPkphqb5KdF
/l531mVrdtE/gGRZifw6LXy4uFW+zow+HsJkqIRJ0lvVOmuWwCn5e1LFe2Uy
2KDxMdmjobtq6rMx2SM15CbZmw7MmMcHbCK+qbY1u/TZLjrnSMakkJUfauEy
Orw0S8goPwmTCRqYJMoSz6cIWZokMAyKExQvvgOvDY+OKJmv9dve3vpnmFE/
ThKfk7FJMRT4gZB7oLY1u2RmF51zxMz8r5XtWrhADg8zximAA/hdI5m57ipj
kmRkmng9UWApWnwOumiYoAhminHi+5IUDD6tdQ1x0UXThGxNYiZfEMVQIMdl
PxBszS59tovOSZJlZXBAhY2Wrwe5PMxoU2L/BwosAWfk48lUYTJDwk+8kKvA
UIj4PLDkLyhAyL1Q8b0xCTG5pVr6rKen/qD47hSB9RiBbchvLVuzyz/bReck
qWTlIi05FRZcVs5M+muYwEOSwJ4cByFMpjCTLRjJTLkBvgLbHuL73MXfcs6e
QT8O8q/YrHUtMZGli5hJNybM4/u9mbY+2+Wf7aJzio5HVrrqKp9l5vqrbFPK
sRA1JmOYeVzDU3yPs5BrjoKchCyWc/gMsVBXt8rPNK7nC2byI0FexzGTPuvJ
zPVZWWZ2+YC66Jyg45GV0eGl2WK/B4j9DxzINiVRJuts+8k+U2chy4AZ5LgO
EQS9015g1FXIT+A4BDnumnZmVNF0Zq4rxwgsU+zEUfxGl8zsonOKmLkP9kIt
Wenurv8PM/e/kv5KNqUlTFLenLeQkQ7MvJaSeof0F3/bCIzaC/lJubbBWjJT
2JmyfIY+GynOAbU+Cx+QZkzzTPOgi7pITbKsVPZ+nbb/c0SC2Oey/1XWX+XY
JHRKivsDk14SPii2KPcGoX5b+LuvwOgggd8ObIYGl2vGTYTMzFL9Ns4DWZ8l
H5DFHL0zzYcu6iIitazUqhdR7LjnmFGnDBD7PVbIQ7X+KvtgSGb5SHLSlnWu
mezBTP0pewp51lvg1kaFTT+temo/34oHmbmsxhlCPiBf8fvDmOW4SZed2UVn
FcmyUudemaoljyJCyirZ0X096ngIYpOyjaeOWcg9Bi5i5r1lCZ+ETWAJOq0h
3y80qHyu1jVGRiSWqGSm2gfkJJ0LXbkGXXTWklpWOrtW3aCRb3dIQ1ZSrFIt
K4/lE5XzydX9YOX+zxdL2IROO1jIO1f0FtHqcRASWH4jM7czE1Xng6vAt5bM
7NJlu+isIdY5NtJJDgX6V0w9TlmZwsz1R7XPhWojCZPq/ulyf3YZm32EjOvQ
Z9EfyELM5GhnBM4WtW+2S2Z20VlFEiZBFypycbJ6r6NvZFx0Zigzj4skM/M6
EcqxS2LmOTc6CQfqHHLNvpJMkt0SNnsxk60JuescH1M4/Bj+H9KpZZkp586S
zOzFNOKZZ5o3XfTvJTUOtPw97h6Vu5nJBxst9rlaVgKjiGHKvh7KUaV6yL4S
Bo6GSS1s9mAmW7NDn1Vs4Rc7+3/0D1i4rghxtpCtq5aZXfHMLjorSMLABd7e
ep2FPDfMJ/AXspLsSrWslGOVkK2+QlZq6a+d9r+MAQvY1NRnFb17Rufc3cqf
JP+PWmbKujXZmerzoguXXXTGSL33MdtHY49/IuRekJCDWnalWlZSrJJkpZb+
etT+kSpsXiBkJvwzlzDJPxsfkxWkdZZEhZVdwTrHUqF/yzntVKNJZ0aX/6eL
zjip9v2FWjWWPt76NUL2WcrtUduVJCvdmXl+jbqfxzFjhUeRmcAQ9E/ooU6e
nvrb1NctajO1/FHHOje6dNkuOqMk49LDUx+mJXfiowshZ2CTRbDOPQgs5b1h
z7scj6w8zus7mswcFhpU3mQhllls4eygmAnlGci5eV35P110xkgti1zcKhdb
iFnK/h7sa7mOS9YR1XWPjipZ2Smv5mSuU8gzWWYC+87wGXfSZUPLLmdMMwdJ
jpmo8wy6M5VMP9O86qJ/D6nlkJYf1sdHfxUz1VfC36OuGSGfCumHsqwcao2s
PNq1CuxQ3ATYd/Dw0N9qwS+r1rfh/1HHVmX/T1css4vOGMkyyNdH766lB8ZG
lhQyoy1mKT+d/D3kT/Fn5jVV/a2RlaprtWRnAvtDkfeg5ZfVuF4t2U7+n65Y
ZhedMVLvc1dd5VgLfljK7yEd1pK/h+IP6pi9xb4dVlyz2s4E9ofEx+T4Wcgx
mMK0beEIceZo1Zl0iuWcaZ510dlD0l48YTrO7zXscWfXqjvV+9nLS79VyL+j
6bCyj1POCz/qHrcSl2qZ2VecAfY698oHO+UP+lXsYZ3jrHIsUz5LkPtgtd59
pvnbRWeePydJtNcMfhTMFVHv57DgsmZmWYfViglSHgF0Qtnfc8p0QhUuL2Km
HCBDngFmTKvvQ/RmV+uyScxUm6nlpzoluuwZ4GsXXk8/Fs8/BXS07zXISk9P
fbqW/idwhniClg6rlUMj+3so5+6UxgOle6C8djlvdnBsVHGUZrwkPKFIde1y
XEcdy9TqM3IiOsiJnI2ng79dOD11WFTXUtC+s5YuUJH6+y9ydatcot7HbrrK
55mpnkvOUbdU90w5p+o6jVOaP6NaLzlmAt3TkM8Ou7gTLkPLVjBzWa+uDyVd
Fn7ZY/qQTxJ7al6cav4eE6tnev+fTXQMfmnxh2qDqT7YGqLv6cZM/lD6G6/3
UPbxk+p9HOBXcRkzr+eyFLMkXfBYMfpTZqNJayj7fzryf5Bjr74fRb+9n5nO
Fa3rJz+yg4XrP9a+18KeFl9PN2/VeNW83jONibMMj1pYlOvzqUa/h6CeEvWS
6BINkl/vqSK5P0d36TcMcQbN+EhUcSnTrn3OZp1zZygOCB32tOe0qdazky6L
uWLq+3HVVX7OzPPs1fKe/LJyjUkf1tlndSy9RsaeGkcdvPXy0mfI5O2tz4yJ
LB16FP7KPLbEXxmvMk67MGoZj2ZY9PTShyM2AR1SkVd3ObtWPaElt9QE/4yL
a+VTBnKrvEfnXrkM5OOjr/L3q8gVexPUV+wr6mcl97Qi3vfBZzr9hmvVD8w8
R51kJfVOl3MJosR71Xua7LNTHgPUwKWZLqucKZGa+YQx2VVM2z7GPci6LNnH
fZipZx5h05Juc7Gylh6KrE5T+DpF5quyngePxVctIj6Dv8p+GR8cWB6vwV+Z
tzJmZZyqMdoJn2caM//PmKRz9UJPT70b6o3Bp5Ph0YmQAbtulU8rNuLNCj9n
B/pX5MfHFEKW9WfmfSAHKvtohfrzHh76R5h5T9gMgUeaVYl9LccAybaUazMo
l+C0xBmkNSZdlvyyBl1Wy8aMjiidxyzrsrhfquGm+6DzhbBp2Of+vhUeClZK
kbeI+NLJ4u5keavg/j4fb/2EhJgC2A1yf0/Ca2/pumWMynL0X4NPDUxeoJx3
Y7Ty284EYZ4IeKroTXODA8pHKNdnp2B3r/p9AX76DcykvxIm8xTKF4/Y16nM
lGfqz0x1lnIt42mrmWKdZaZZXh7mcXa+r4pbpfshuW8p394gM2Mj8519vMuz
Xd30SxWsK2cq4kmVZ5yXROBfSGB5kThHYBfbCKwSTvuIM5L03WPi80zj6P8B
j5pz6c4cVZrIuZI7OOlx/v6pfl9sZAnilklCnmQLPI4QlC+eo9w7kjPq/o9q
n88plZkauJRzDGz8fPUT1ffl4al/mZnPGOtUnxYVlpnu61U43dWt+HoHp9LX
hjmWK+tUoayX3rBmpjU807w0J8ylCAsuh08A/mQ7gdNBzNSfl+RoL9a519k/
DptqTCrrE3K2yMej41LPHbDXNN7n7Z63NTwkvYkZ9VZgEXX/peKxUDwvy0vC
pbr2n+yy0+JzkL7nAmaeYzAgIqRMs8+muO4sJunkAT7p83XO2bvt7HLfHjKk
gNvZjeBD7Yu5vUMpJ1w6dMKlddhU9smb6H8ik1ZvvxMlxW7ZotjR8GE5iXOS
MAo5OkBglHqmkH6ric8zja1ThUnISEeNuQFH4c1zyHVT9MZLo8LKqqPCSmti
olKhP2Jd4eOELwI1xjQTMjwhJi8/JrK0EYQ5HYF+FZsU2XCzu7t+n1afY01c
OleK878zLiFDBw/O5zY2OXzQoKyfXR0zHvP3TrvGQ+czVvn9CoFNyMwMIWco
dol6Kdm+VM9nJn3WYqzBSlzKNqYhX1ar7gu5sqGBCTVeuvRNdrbpr/bvl8EH
DMjkNgOzlfvN4UOG5HNb4HJoEbcfpuDSocyIS6fjw6Wbe+ULCi8e8vXRr1Ps
+mXR4aW1Co0RfA0SfA1W8TVMnG8RgiIVPhfGRJY0gccKf3e6e1TuPxHMx0Vn
4Ptg88OP5SjOTFtxbg5gpt69xCPya53T2LSAyaOuF+w75TzbLHojw3/py0xz
HkOY+TxWxLuhW4Gf8gzlY1FcfHRhrYLxGUH+Fdcrv/eEaZbHsXGJfTh4cJ6C
y2w+cEAWH9A/g2Pv9uubzocNTX/DxyNjW2hQQqOQNSnMVGOM+6E4CemyFGcg
uXlMv+CJ7Adae2YexyQbcwjOPfX9DR1a+CPdD8iAy/6ZfODALD5IOYtw77a2
hQKXJYb1MMpMvZkuq5yBbyh68R7gD2dqbHQ6fLry3E46V2XMga9REm+Pxd8E
9XMKxmf5+OjvPZZsxesJMQXQ2b008CnPn5Blp4zNc1KnlTGp7HvNXonS+fVs
cGDFOGbU9WQ8Bgu+0VzkWIkfSYKSBQ0XlHIUovfQZ+g7EqMjk3NiI4vbgvzL
t7i7V7zs5Kz/0bjHVPtW0d8GD8rtwGV/Ay477+GhQ7Pf9/PKvSYyNLWMmfsy
Kd/HRuI72TSW/IInrOfK688syEs3XUWnXPyhCtY631OG4Z5sOnCp6LIKLocK
XDo6l/9Xpyt/OMC3/LKo0NIawT/CIOk2JP9k/Mm4I2wlCjoZ/nbwOCoiMU85
35chLmtp3ymy+21FTscL3hA+cXbSvCYbZuprpI4HnXPYlPeEv1/FQEu6K3za
isyqE2uBNfGR8Ii9HC14RjhMltYfdhB8EulWUJqgVIlS6Hmta7a1KzToc9in
wKBF2TIox6DvQrY4OI54x8+neGVsZC6+n/w/NKeL/IIUY5P9gscVW5P3hsbz
hEuDfenvUx7t4lp27TCH0iMGTKn1AUX2yToA8AmcGnRZ5SzCmWQ/tOBzD7fC
vcH+hUtiI7NGCKyRTUGP4YLUGJTxRzxV4414azV/I8MTRgQHlnfqjd9hb3rq
H2fG8wIynPAJHlHND/FIK1Z7TvmCpGu9QLFhtmmth6LXvpYQkwscApOeYk3U
eEyUeCbzCLZb5imkDNVjVlxMVq3WdQd4597h7JjzlhqX6v07SNm/ZraY8JG4
Qa74lU1DLSQz6Uyyz4Fi4UeLral9uFq52h25Gt5eep0z+vg56z+Cvgl7EJjE
NWndo/q+bAZk/OLskPlSoG/G1eEhSQ3M6BOSc2jjBeZk3fNYGLSEvQyJThl/
46KLp2rNuAcJ/zrOD+rLjX1J/XMRD6I52oRN+bw8J2xNJp3TyBWwhEllX9Ic
DJxP/mJNIgU/CY+pzByHWRpkCWdadDTe0exmQ36AotNeqr5ub2/9m8pr9Qq1
ODvpZgX5pu7UuaS/NHBA+q/Yv2p972i+S0VX+MHdQ787LLi8nJlmzlJ8TfYL
yjJU7R9U+wk78t5Cg8oHGfvCw/ct+ZgJl45lBr+Nln8Gsn7QoIyv3F3SHgj2
T16pfB90mjEKjVZIz4y+Z8hJwifl7Ml2AvFPPlPVfNDipxZZ4ufx8LjjexR7
sllrP4o6N5wfNKubZpsBm87MeH7K2LTYC/9M4+8YmDTISsW2vkpLd42NKoY8
JExSTUaMWJtkZsLj0bCYwTrrpKnHSZbOaXwv/DW5yr6+WX3tis6Nvo44Wycq
hBr/GQrNAoUGJG/w0mU8YWeb9W0nO0zBpSX/CAi5N6iLFGcVxddoFq1az9WS
ox25pm7u+hLl+24w94tKMVlnwmW50Zeq4dsKDy65iRlxCNk4XhB8WePE86OY
0fdM+MwT6ybzSxMbzHx+vfq9aoyp7Q0tm0Ot/6rtG7MzPTykbIMWNuNjCnDe
Jok9SHmH0GngR3dhJmwetff2mcbgsWQls9Br1ctLv4ppYzKJmfo70jpS3ol8
bhKfiBdm/pujEL0nmZn7EtQ6lSHfxcdH38lXGRFSdpfyWotC7QphvgcwOUcQ
/p6m0KTw4OGX+njmPjhsWOFXdpLf0hRPsByDR28sZe9gz8P3YEmOUo6KAafB
AaXeLq4VS51c9B8afcmd8Sj7mHENwCVkuJNz+XedcBlSdjszYhL32iYR/g18
IiZUrRDyaeHXorgt4kMU98yWHtU4VONW5ithT/bPyTy2RFp8lvnbgVHMTVLf
c6B/xW3it/EZwqYsN0mnlfNCKF/rrMYmk2SlpV6rcdEjcM+wJ2VMJoq1o/o/
macyHolfWHfykct2TbRYT/I1yBTNzGMrsh+QeNqhO+vc9e+qMaPoQZczy7ic
LZ5rF++BbKmJicic6eNV/KijU9nPJxLngwz1861YHB+TjXXSwuhAP5+yPGeX
8puM32v8bgdnCffOnXGJ151dK97w9y1dFheVkxsSVL5G/ds+3vq3xD2QXkA0
SaFWZpKdNcyITejiMjZJflKusIxL0nvVeg7pwYQrdQxEzWfitczfGOl9sn2L
7yOfYVpYcNm16nt2d9e/x7T74hM2ZV/6OTPjjKlkJfKWO9mVxl6r7sxU5681
i474SbwkPCYL7JAdgDWDLQBskx9QpmCJyEdIpI6ZEU8Jp0laemBMVCpwN17s
T8jGmcyIRxDJS8Jlg7Rvoe8VRocXLfHyKn/mRPLVEPuHDBWz4Z2jI9L9vT2L
Jw1zKPnYYLMK/bjDdiV8dshlIzm76D/x9q5YEx9dgLX2F2sSo9gUnWq+FN59
w4zyEVjEPc8QNFXc3wRmxCbsTticlcyk0wKbecx0tsr6qYxDkmUkC4m3FKuU
MUi8Dpf4rcVzOc9Ezd8Ovz7qZrTWmpnOEbn/C/Ueg34HPU+dS3nacpxPtazE
dWr1QMb+YsY6RKqRimfmvaq0MJkieBYn1jdCrD2+I0DsMeDcTzz6iN/wEeQr
ve7HTHE1iq2pcxai4qILa7RwqbxWy4x4g8yYLPbsTLFnp4vnsJ+BXbU8Qe40
ZElOZHh8iXJmX+PmXnn4WLg0k6EuFZ8rturPBptV2K0dsX0DPsvM8Kng8Qd3
j4o9kSGlI8Wa+Iv77bAd0G/dwh6dzEz2M509uNep0j2SPku4JHlJeCSSbQ/S
T5OYuVwEf2OZSQ7KZy5hkHhOfCeeq4n4LOeFhYvvxW8kWLhnuR5IPQ8R3yf3
uD4nZCYzx6Vm7w3RA5n6x8lzPAiTWBcZk6RPxIh1DRY8wdrj/PIUawUZ7CaR
TiJ38R5P8Rkib4mPcg5KaExEcaNaF1Ts4teZ0d+Bvdgs9ib2Lul47eI5vAbs
yv4R6HiES/keMxXduAm9Aiz58DVJuTb4UsmnRPgk+enkXPZmkH/J7OjI1Bhm
OnsophgpMJAk1jjXxbXyZ/VvJMTkX8uMmJyr0Dzx2GFDMxMua5jRR32jQjco
tFWhdxTix0EvKXSNQlcLIhuE5CLpPYGCRzIOvSX+ewo+E9FznuJ9fsyEUUOe
inImvtPZxiqayUzYxHmCc4R6Gcp9AeEDkvszyb7ZswaXTKXD4joV23qp+r6R
k8XMZSXpr+raRbWOT3ElwiPwBh+ZMzOeX7C/HKVHIifxHhexnoRT4hnhk+Sq
4YxV7LYNalvN37fiUWbEWLXYh9DlIDfJJ4J/N4vXIFe1MEl2VzYz94dkQm5h
JoGiQ757IvgEDg2+JfuiH3W6orujwnMhG7Vy2ihPCrKK+oPhmoq8vPWHOu/R
wm3MhEuQLC/xCN/Qi+z48HeihL6ZOMNlGenHTLoQ8Y/OXlfBYyeJiO8gnNUe
TNIZkOujcRa1iH2Yy8z1WeqlIs/SVs84o/qDcw6XmCnOzGdeqfVXS3a3n+AD
5WFAx4cfBPGExVbwf65YZ1CHDPX2LLtRbaeFBJbtUF7DjB3E72qYEX+wsVBX
AtkBGQl7i/Q6+CmBxwJmLiPJ9yH7mzvI1zNtla1t7neQgceLTyeXyt+C/Mtv
jopIhB4pxxRk34r8m1QrivspC/SvUNWiV2JuCeYjAH/k2wIu9yr0sRXrfTL0
nOAxYVOWk9gPwKQzM53LFGeyF3tkmCC87iI+521Bj6U4tiwz5Z4NR+sHc9bp
skxlWyrU3dNLX6HhT8D5Ks+8IllJMoTqcBNYZz+1MzPlr8HuprjBQit4Plfi
cYd+6+xS+qK5L0XPoyOKF4m9DDsKNmMNM+KQYu7AI2QV2ZIF0j2R70odQyXf
fRbwaDMw/UvK6QMhRwH5Qlr581oEfTQooOKuuJhMnBGFKhohEa4Pchxnh16x
dfcQHomCA8pfYCbf1l4r1vhU0RGFVjOjvPMRvCJsAieO0v6wFTRE+psw6hQX
kxWs5XNj5jaVLCeSmPl8RHXN3rmCyx5B/hWxnfwWrlU/MiPeEpmpzk9eAy1b
W51zQbF26s0zzwpez2cmPbbDV+ToWPpfky/FiM3YyBHt4jqxr4E9YHO0IPxN
eTCF4n0k93E/6joI3H9ygF94vrtrxvaBAzN+Qt6bkUy4NOXdphty+hydK/4+
XhkKGRgbnT5RujZQhbj2Cum5qrio4tVqH5ePdwVsxP8o9IsV63s66BNm1FVI
dhI2sUconkR5GaBB0t8GORoUUD5O7Q+HvcmOLiuoxp16wpz2voanGJcd9bda
+yU+ekQ166zDUm283LNC7oMs50HJdeU4p+ZawWPoR7BfyK9g8NEOFbUSchwi
MiyhQFwvHiFrsL9pbwOP0Anzmbnug/OFfBkdtYMhQTHpHq7Z1w8elP2jIc92
QKaRkC/en/Bpwuggm/SvfDzSdri6eDTHxxQsRz7g8eJTOR+fjo1Og02IdccZ
MlJQpaCq+OiCpTIm3d0V/SBy+P9OEY5OF+1hplxz4JN8DlSrJfcksBGEv209
3Cuu63QO+ejvZZ39kLL/R+4LSDYm5f/Ic5/OGhuTmduWHb3X0NtKvU8Qx2bm
PZDVdqVsY8t9kCEnCZOUhwaaYwVvL2NG3FDtQ3hUWEYedEe7jjiEEZuCN7hO
2GaQmdSfgPw6edI9xInvpXgO4T7Q3S3v2iFD8n5EXcYgQ71YjrFmTMGngQYY
8+GB0UE2GV/5e6VuZCadmWza5oSY/KsUXfP548VnREjZnYH+Ya3iu+CTghwl
bFbS/lTsVO7tFXCmMXe89AYz6ifqWhBnZl6zI+NysJOL/mN1bgfqq5kplk52
JvkE6JylHkdavQ3PKlwyDZ8PE7hErzn1/kANMrOMyyRmPquYfNIUx6UcbvJ/
WYtL5ARSPA3rHhcakDXBUAdiW9iBTVfXkpeZqRdlrtgLwKIcR89gpnOF+Ee2
kLevZ/7MoUML/4vvRT67kfINebRGjOYY6o6B0WH2Wa+FBqbCbgZmIOcQj6Bc
VWAL+iliNFMVuXZZcGD5S8dpf/6CHDsFn/gewqVBvxV780zj7GQIPUNxZkWI
Nce+8RR7B9iBXks9twYH+pcVauVCJsTkQQ+ieLrce4zsK+wP8nl4sXMYl9Hh
pcFa+wM5Jsy8v5PWvVvyexEmqT7RGlwiZgZ+UH5KeqBv5jxj7aQp79zVtfgV
ZsrbzRGfKZQ+K/elJEwazm8fz8Lp9vZFn+B7OkiRx6jjNGHUiE8Hh9yDYUEZ
8LMA89CTIdcQc0GOArCEWAzsXMrDIX/pbAWfl4cElh+jl4boJaDgMyyoDDke
wKQhvzU2suiT04CZ/y+C3wJ+ccrPwfpTrZYzM9mdQ1xcy3ap85QVWYE6Ieo7
KssMeW8mMfM5M8CleibbOYFLhWwUXfZ19f7w9dHvVd27lj/aS6ypfO9yXSph
0xpcXs+McoPijCM83DJuMqtrVvDj4zkCtgzlCUJeFjAVngXf6Nr9g/3zRw0b
NuKQWdxf0YnxSM+BgFMnp8L94cG5beJ7gHtgvkxcG3AJ/RWxUchKnGlyLQvu
n2KMcwU+9x0Nl5Qr6+pW8VVkWBHi+hutxMXZQMBmi+CDPLsBtiBkp2NUWEGU
7MszxcDKsXYRrPOsxGPh8rT36D5F2CS/TwcutfohGvw/Mdmj2InjUu6BRHqs
NX4f5Khgz3fEHT1c0nZRHaWxtrmA+/kU3shMcS2K/VHuDl07bJOI8ODssmHD
Cl+008qTU5GzS8lLESEFDYLfieJ78DvAPOxX6Jk1zCgvG5kplxw6LMUw5Dy5
jnw5BZ/LO+u35rjE3gwNLDnTeDqV9JNYnzRmytOBbQ/Z6ebsUnwr+Quk/po/
xESlAY/ApdynW441a+1NNS7PKj3WAi6pj8xARW/31Oq7puD1AXb0M4l6Gch6
rNzXm37HmjjJbmaUP5BV0IPqbIekvNGvb5rB90J1lCEB+VcyExYLpMcccd3D
w4KHl7k45d7dUQst96WScstBzi5lL0SEFOMcgL4F/SmWmXyBpCdTnBTvw7lB
9uUEsfegz8LPOk3QdEHTxPOG3MCYyJRFZv4hqbYk0K9UuVa7M42lU01fMKO/
GXsKOqkBS5GhmenqPn7ghbtHOfKW4M+Q87XJviRcyvl45PeRc37OZn+sWfyS
mXru23l766/Ukplx0UXTmOlcMusfzEx+H3lWpFm/fWaUn9bg8k5m1AOhE2Kf
N9sOSnqrb+9UQ4wCMhM+mYjQLLyHdFeK0Rvys328g4rdXTO3DhqU/aO6J5Wx
R4HpbHZ2KT8UYcwhp5xcqqmR9wP5laBXQ7+GXlHDVP5YZp4HOFEiygtsZabc
wMb4mJzFhviKwKVOV3Eu+V1PlN4T65cr1jXG0SHvMZyZamzGReVi74UzU72h
HMNU95xXz7Q4l+KX1A8RZ4ih7xp62WjJTE9P/UFmPi+SYgxyToEcvyU9vjsz
zduabwX/ELNawow5Q9AH2/v1Sfymd6/hnGQm7MyIkExgH76YYmbywxYEeKcu
GWST8TliG4aeVKKHo9wrDph0cq74JMCvDLKM8qihW1HfFPI1UNwMejJwCXkJ
XEJmApvVzGhrIrcIGIWPFvptvQUaJ94zRhA+Wx0XXbDUy0t/KDY683Rh4jeF
XhCEHFvYrpsEbRR0s0LPC/rtNF3HLczoO8sL8kudQvzpwKZiY+h0JahzJ0xS
Dhr59wiX6hxZ9UwL7MuzPd9H9v10zMLAPaCWREtmoq8DszyjWB0nIl2WMAns
L7CCdw8qhFrnZQohfjWrx0Xx/JKeSdwoMzMMeGOmmnxQcZBfwmTbIamvI+bf
YYvamPxEHTqsY+kPfj6lS5kp91buvSnLScpfhQ4LOUzyspSZ5+dUSlQlUaWF
19TPUx7Eaiv3vBah3gbnHHKgtwnaotBmZvSvXcdMuATPUa9yjaDd4vOn+ppm
ODvpxg4ckPYF+ET9/IBNe/uin2IiM3G+yv2kZH+PXNeUxDrH7+SZZucSLjtm
YShkHx+TFaTVaxf1TZERiSVMYxYGM6+rkXur0JxD/L3ACr49ptBasU+Bzfnd
u8XyXt0TeZ9LUjp0WSZifDo3r1oXh5R7+vRO4X37pHXIVMKl3P/Ox7P4muiI
FNwH1QFS3WOEuD+5tkPO/SLblWKk8iPFS4nI1qValQJmbv/KubFFzJQX+/kp
2PNE/1UIM22BLeTtQRaiPxB8ZYRN4BJ4pJqudYKw9ldJtEuhj07htb3lPCzx
Ieg/4JcBmwON2PT2zMe1JTHTuSjX5Wvlrctzk5xZ5xgJ9fo5KzCpgU0556e3
uHbcg3NwYMVMLZnp461/lnWuJZF1eSdm6rMrzzXEozV5608w47mNPXK5s5PH
2ou7xfCe3RM46bIClyP9vZIu79sn5Wdg0oTL9E4zAnSuhffERGQCC3JNL9U9
kr5E5zP1Tuno98VMPl/6m/zVcg8Oyn0friKtvkUdufHiu7adwn2PfIv7FLqH
GW119MgBPncyIy63MiMmIR+BRzoDkc9xhUIrNQjPP3mqrtHZPp736pHIe19i
wuaQIdlfMJPtSFjMU1EuM9fhKDf2nMjB08Cllo05WNwL5iK+qIXNqLCyVcy8
Jyn5ZaH/Uf8GmrlI2ISebA0un2ZG/QrYXO3pFnrjRd2iec+L4xVcJhv4aD80
813bQclvgK+QoSDouB247G/E5VD73HfDgrPhOwLmqA+G3HNGrn8k34Jsx5jV
YzLLPY2ob4OcdxsuUUcerngf6Wn4XZwXP1q71y+++OK/e/fui1wLzAF9SCH4
1qHD3qEQ8hWAS+iz0GGBSZx7yL+EzbBcoUuZMTd5keDfQvE3CPb+UvEdVuPS
w82P97gorgObOGtDA1LwO9SPSK61Id8BxcAymMm2JF+kbFuetbUkx6nLDhL3
osNMCEv6LPp7MnOZSbMjKW+D+pHJs2MXWcG3Z8TegY61VsHlTcBlh42pYK9/
//S/LlEwCpyCrwZ8Cnlp6Hk8MPMnf59M7LkcZjpfCUeJzLw3m6V+uFr9xTpy
A5mpxw3V8AcyU/8US71TkG8k27P4jqut3ec9evTgvbp5Kn/r+OB+Hh8yoy3w
MDPKTfhRgEvosVuZ0deznhllIPAILC5gpv6B01Uk90yCr227tdcLcrSLMfC0
V48k7uY0HNcKPxj84nJ9TakgqtGjmiDwQI5byrG7c6mPiBqXsi6Le/IKCqhY
qSUzUauPun3WWWZir+Gcgm+aZnsMFGRNXfSzYv9AZq7zdA3ZaY5LY7wEfxux
aY5Ld5e0vR46H/hGKXed6tzVvW21sKjuD0c94YBHyEWKdVPuO+XaUs8MuSbY
iXWu03djpt4MwCmwbHWuXc9uHsqjWwdddJH7T3a2jgeY0cYELmFjQoeF/go5
CT0I9QHzmRGLiK1SXz3kSYyXqJmZemNC9wBOb7f2mr3cgznsk7594r8bZu88
i5n6olHdLNXZ6AUvqWc1eCLrsFRHAb2N8rXPWh32OHRZ8ss6invzw9w7LWz6
+VY8yMxjJrQmdFZB7lK/RsjOJVbwDLXwsLeAy/UOtuHPG3EZ14FL4E+NS3vb
1LeC/BMWMGNcEXyFr1OuhyY9SO6lqqWrUi8B3KssG3HPJBeBRdg0VMcE7Ml1
hh052YKGiOftxFo5ic/WWru/7QYCk64KuQhyM8hN5fL44N6+H/bu3Qcyc5dY
U9gGyMcgTEIeIr4K/CGOM0asn1x7NlqsJ16jnGBg9Flrr71vryju4xUGnXqO
uBbqHUb9cGuZqa69kJlmC5Mf1pAzxEy9fc5aP+wxcNkpV1bcE854b8xRsjQL
TbE1r2Dm+T9y72tnZqqvAz6XWsEvxM/QK2qzm5P/Hd27h/12Ubco3l3CJWQj
4bJvn+G/eOuSIQ+QG9TATP3HaW+Bp6QLyf5SdV+fDGbqD4d7lHvw416pl5G6
5pfqlmjOMfVix2Nf8Tf920a811Z89iYr1gn6628XMbc/jXh0lnDprhD0Wh/e
87yAn12dfGBvQn+Ff9Xg42ZGuYcch3pmPktBvU7kQ4bOVCHWFHiBfP3amut3
c/ZGrgHsW9i2FK9GThThE9dWLa6tSPAJvIEOSzWXzqxzTuy51HNdrsXEtZP/
B/fUITNjIkrrLdU+YM4LM49n0pkl9xQZJtb5ZPmF2PeNg/v6v84uDOLndwvj
ZrjsbcQl7JJhtkmvODq4TmWmPBvSwaivTw0z2SxlYm/JPgTyq5INSvqqFh7V
vYxoXirNfTPrt87MY7o9mSmGBKwCv8Dn91asE+htBZsH+16s+8Yclx4GTCpq
NjeuYSh3Ghp10MZmMHRY2P7TxXqNFesDPMo9VmR7nPzKlGNBPYiAla1WXv9X
zGjrQoavYEb7h2Qn9fcDH6sE3/D7iYI3NCNRznEhWXlW67DHITMplgn9y2Bn
KhSIec5auBR+oCbWub8u2ZrOgpadLK/69xv4Wo9uvt+x82hPGXHZQ8Jl/36p
v/p5xm0WvGsXNImZ8mrJVoHsxHkLnbajPoWZ+qmSjCSdFfYjzuIwcV9yrz9n
Zl7XSzNSCY+EQ7m2hqibWPMe4n1Y9zFW7mlgGj0lYUe+bDPQ7p0Lz3P73SQr
/Tg7P5Cfp2Dywm4RBltucP/4LwN8o68W69Uo1qaMmXo6yOtAfi3yMePfCeI9
1LcPeP7CyvuAHwkxVMhywibqHiDPcXZAZo4UfEsX1wD7nmICFKs7p2SlCpdq
mUn5srB/HMT+M/Rdx8xmLWxijoTo8ZYk+BfOTL2v3cV3rDhZPtn19zPuKQmX
3VS49PNKv5+ZcsMpP5xyw6lnLNkp1DOW/Ae4drnmBGdMPDPZkNTrj+7HhZnr
q2o8Uv0pndNa87xozaneBti80sr9jL4AwOV+ZoxZ7ldk54FBl3h/ply6cf26
BfMLuoWLc83o+4Su4e2eBpsTcqiSmeSQ3NMhjJl6xBLJOVF4H2Qq5Os1Vt4H
4tUUu1nDTNicLXjZIPhHuIQuI/cnoJgl5cOeE7LyBGWms7jfgOjI4cO1+uyS
jzYqIgl6T6LYz9RjxFvs58tPlk/Hg8vQwCTwkfo0yoRcd5p7gLO2Sew/0mWh
f8GulHNGqJcB6ayklxMeqbZe7i2mhUcZi3QGyiSvO87EAye7Rgr+/mBG/xjh
ErSPGW3zpx2Gue3vdV7gL5CV3bpFcsqXolgh8i6cHLLfDA9Jgq8Vco/q34mX
wCH16CGeUs9trFEoM9XBYU2tib9iDgd8xVuYiFkzo18KMZkpgofAJfX7jBLX
QDos+XuAy3NGVh6nzKQ8A9ynm9ibwQmxeUWWeo5L2ExgJj8Q9RNddbJ8Oh5c
hgQmwbe4QKL5gqgOhXwH4CnkJc0jwfXKPZuimfnc0456XWaafXqieOwgjXU/
X1r3k5YxTsO8fmbGOC9s8ZcEvSCee1yhB/r163efw5Cwt9Q5GcDkIFErZ2dX
8HNYUC58dFSrSrPs6Iyl+I+OmXrmU4wHMitCfO4JK+7nO2bMZ0cvYMRxYG8i
xwh+IJo9M0rwDjI9TPDKmRl1GDm/x6y/Oju3cGlJZlI800nwwjAbAb3yLGHT
z6cCOSWkB1KMHfrOmpPlUwcumT/veV7QT/0uDv9aA5fgIeWg4JHyVIBNyE3g
kuRlDTP6ZElfo/6GlFtJPlbCI82LPpa+elQ8aqw9yUx8NtqKfcxt+/pDPgGD
kJnAI+Qk4hbAB2L0yPNBLsF2P6/Iuwb0SzoC/bUjT1w1B9TLo/iByPBE6KTU
lwy8l/tNUizImZl65NNMRmDzpPUjQcgVRCwHfnjos6sEXwmXOFeh5yQx47lB
NdBqf885JSuPQ2ZSPHOQ2JfkAzLMR4gOL51lqQeGr08FbD3ZRgOfkHPJyypG
8+TM0VwXUcD9Mpp5aPFcXjx6Ji8tH3VMXA7oFfCJcubvGnhJ+GedcZm4Mysr
d13duIn3ZeWPeT2hoOWT4tqFHxePnnWotX3xPeMaJsB2k30G0LXg54FciLOx
GRQ1Y9aldWOb5l3T2HbplpYpq9a1TL5i0aqrdtRfceVG8J1iHCeNx3cOf9Jr
w6Y9kVdds2fEug135F91za1pex94zk6sefPJ7mHk9vTt6QcZ85TAIggYRf4q
cvDuE/scMRjIn6vs7IZd6eqU/oahdtVCPaqLa/nh2Mj8GmbEJfm86LzCfqDe
6SBnZsSrl3hvqhWY5OLa94hrRtwa5zrO3BlirUYK/iWIPYnrory7PszUL+Ss
y1G3AptyDhB8QLI+C95A/kVGhJR1mqFOPTB8zeUmZNHVo2sb+GWrVvL5s8dw
/8BoruCIZ9Uu5+6NN3Nd9bV8VE2LJo/sB/r96WTvhb2GmORNalz265uq4HrC
AZeo0m9tvRN+0nmFfD12VOmr+SVjX3EpW/6Xrmbj3+41G/6uGLf06QEDBsAf
C7sSZy1sk7ix4xrTEwpa99qEjfgsbnjmF2kpaY9OnLxocnzxtAdcRq3/06ny
yj/0zVft2HT9jbaC39SH4UKmOo+1MHnn3U+6ZZVNXtY3KPctXUjqJ4nZNbuH
pLe9azdi4ZGhRYt/HJY/91B55dgHT3YPuzh7ES6fEPv5SfE3YRK5OJA9W5gx
xw864QKFpsdE5m0JCq36PSBqFLcJLOWDYhu4bVwTD0tt5fEpE3l4RIOi15Ys
Ztq6vZOES5KdBpvH2SnvTuWsswaXsLXvkK4buixszJkCl1UCl9hfOAegz9mL
/XoJOwf9PUfBpZwDJOcaQH+zZSZ9FvYiZEi0gs3LNHvTmLBJ9RMbZs+Zy3/8
/hn++ccb+Ni60TwqKppPa2/gIeO3cbcJe7hv3fV8dE1TJx716tULfgCc99DD
dtn0Dv9cxqV/TB13SWn6eWhg5hEvv+j3aqur9iybEfXNytlR3zXW1z3oO2bD
b25td3Bd6228qu2aZ5T9ArsSNmXClGkLRrqlN79ml9zw0XXXX/rFj9/f8vWO
zYvgFxqYm5s/sLJ+8Vb3lt3cffyuv8Nq1x+8/a5H7SU8HlVGfv3ND+cXVC9c
MDCu9vW+3ilv2XvFPDVrxszsZdPS7rp2VdvY0eNmzXIqWfq559itv4/QT/jr
ZPewp18id3CK/fX888+HHfmYQo8yo+5KOXew1Si3B7kgSzIyspcXFtfd6RCQ
cXiQe+wX3v7pPyTFFPHQ0NE8PKmRD82Yyp3KLufOFau5T+48npY6Afgm/w/5
wSh2C3IkXDo7F+5BjWt4SJI1uHybmfIFce2Isy6TcAm/MWwQ+OgCxLXItuXF
Mn/ONMZOocwk/z3ps3JM05NJc6QVbC7TwiX6YPh4lz8YERaPvIxNxcXFfN8z
a/jr+6/lHh6e/KW7SviutfG8rmEUd510D9cp5N1wAy8tG6nmEWoiUJ+Ec393
n4vCfiJchkTX8aG587lnZtuPfpHZn4SHR65rn9SyY/W8qF+uWhD98/SpE25o
a2t9zHvC7r/dpj3E3Sfv5a1zN2OfDh/fMqkguOKyV4tqF75nmzT23V03rfzi
95/v/PrB2ybBF9j39ScWrFkzL/a/BdVNv+sm3sXdWm/nUQ3XH7r/4RfsjoZH
0JdffX9+RvWylUNyZ742MKry1dC4vE0HDrza+/5dU2vWzA//cO3C8A+fffTm
yOUr1ocFVS37Nqdw9N8nu4e9QrP5Rb4juG9o1peKPgBsPiQweTcznmW4H+T8
w695aVFx5TaP+FHv2gdmf6jzjd1XVl65MC01vWbSuNRPJ9Sk8MS4eu7pPZrH
pE3gnrWbua5xJ/eqvZ6n5c/+ctysHZsXrr591sTJM2meuDyzzcXJecQe1Jyj
pjkiJN0aXL7PjHVpuH7YmOslXMK+hM6DsxUxEj9xDbbMFB+5iJn8aucsLlXY
VPvvezOppwEz6jBkRxj6eQb46Xdr4RI9Bl3dyt5T9ssOWvMZU9sMj7duaeaP
70zjMydX8VHNy7nXzIcNFDP+Bu7i4irz6FXBI5yftyH+BlzqdAXcrWwV9ymY
y1ctbf9uUuu4x52cnA3xrnmTRry6ZGH7HXFxCfMb6mtX6kdV/uw69QHuMeNh
rpuy9895SzfNnjWz5aGn7xjzwYzpLYfD02pv33PLxoIXHl5z81OP3gb/T883
Hir45NZrEn5bOSflkaiqS/e5KZ93m3o/j5lw88GDr7/fTwuPRDm1l87Xjb72
5aqGhS/7JZbtOHDgtUvw/JsvP+C0ak74e1fMDnv5uSfvG/DAfbcOHFsV9k10
7MnLlmEOobxHYDnvFVTxt3Nw/hF7e/tHxHrhHEP9M+Wmr8gp0N/kmzHhA/eE
2vd9glOeSkhIgl5fPnLUyPor5kZ9vGJWzFcZqQ2/gnfhYXW8qLSIezXdzD2U
M9Njwm18WMHiv9zyZ78zefplkFnko3WPDBse4ug44kHYqKg5h70aEpBlDS6R
u0++KuAS+jf0WNiX8N3Bb4ccEPilfMW5AN8c1XTRPL1/Ei5lP6G63oRy9HBO
Qp/pmJOJua1auETvnNio3G9ozcc31BoeL774Yp6Tk8PLi3K5l5c3T2i6jics
foqHzH2cN7Uvk3n0GjPOqsJeuwO47Nc7gfvmLeBupat4dNEU/sEztUc+fn7M
98sXNcG2umzF4ingKWIkiFuOnzO1bVtew1Vves58hAfPe5z7T9v715SZEz96
ak/JR1fMyzm4eMky3Ee/+267Kee5Jx7CfV389N3z2+7ZVvvw/bdvSrzn3scG
xbVsfz9IuTbfWY/yMQvuvs7SOk5fuHmEV8ON+92qN+xfNLfplc9fqHz48dva
Z9Prd26eN1E6/7rNm1i8vHfvPic996fnxb58sHPc733DR/P+UbXcLariyODB
Q3D//5H29BUFhRU7ggtnvx+Y1fJuc0PN4antDasUW4Ly2fKWzRm9a82K9vUF
+WU1Hp76gyEhY/j4URE8O69cweStOM+4m6I3eKROoXkEBpszPDQxyt6+4E3q
gU24DPLLsQaX36hwSfYl/LHIK0BOUrrYe+CXk4TLs65H7CnG5oXMVG9CuWLQ
Z+XYiSEXiImcrOCA8m1auIyJyO9Y89aWsWY8GKUvNDxW17Xx3Cte5KM3vcoT
5z+i6LNV9B7Yl7BVYePcDVyGpLRzz8r13CF/Ebf3L+QbLi//6IHbl7zS0twA
W2TJ0kVToKvibIUPdtz8We3X1je0jPMbf+P3wH7hVft5cuv1PwRkjj30yD23
AieG3ifPPXFn4qGXH/YS937hkw/dEfLso3fhPs+7etOt8WFzH/0jY+ULPGTO
o39s3LkvS71+23Y95eM5dsvzXvXbXxqSOeXF5YsmLPvoqeK3vn1l5AP0nrVL
R86Tcbnu0ukTrNi/HHmv/Xr6fesRkvXd4MR6PiRpPE/IHI38b5KVa7OzCzcF
5k55P2TEnHe94qte3XF15fMv3FV2+OaNLehbYKh5WzCt4dqysnL4qQ114IF+
FbcXZE3godFjuV1qG9e138t9ZzzIvafexxOGT0b/invCgjKqhg7News9IAy9
smwLOvrT+3vnWoNLzOvDObxbhcsZEi7TJFxSb4K+7Byo6TpF2NSyNWVsQr/v
yPeIDC1bcTRcTmkztx9LCzN5dlY2rx8ZzLNb1/LFj3/Jp931Ea+bt9MgU5kx
v4xspns8vYt5dN3V3KvqGm6fNpW7uhbyebMaH2WiDkHRXZfNmNYKXkJWNqWm
pjUtmtsG2ypr9qL1SxRM8XE3vMmbd73NRzcvvf7JB3fWMFE7e/dt230+PPxU
rODp+fueuWvYa/vug7523r4ntg0vbZzzev32N3njzW/zjPkP//f9j7/vS+v2
7gdfXRI9Yec9EZNuedG9dtPz6SOapr3zxms9X3p8+Yyfvn97kAmXlUsIl2PG
jO3eVp8/31pc9u3p901AYPDTdnHV3L9kKnfJnqLIOb2h/0pycup1YflT3w4p
XvCeV3Ld2yWlo5a0tTVNmdOW+uoNmxYtYKK2u7IkZdvMmdPgTzH0m8vJySvU
l1Q/Zh8//s+hsY3cIW8O9535EE+59GkeMeVOxQatQTzlT/ThMZChj11+x8yI
QN8ca+Zx/sJM9uU2gUvUPkBe1gtcIhYTwUzyknBJObH/VFzKtqacC0RxzaFi
PeA392fSjOnI0NKVlnA5eeI4Mx7UVOUb8NdcX8rrxozkRWte5Ne8/hNv2/0u
Hzd+Kt7zFjP6/B90cHC8P7h0Bdc3TVdweTUPCK/htkOy+KzpLcCsodY+NDR8
0YiiYvj2DfURlZVVbevXXrq4X79+adMXrl2X1Hbjr3lXvsSvOfg9b9n66ps3
bpoPeWnIpdyx7Tr711+6PY7u//GH7un76N7/hGJdGkf6vj662IvnzNrxx1UH
f+RNN7/D29c8s5TWrWnhra2e0x9+fvTc9QeCR115wxdffnvh3Xt2Dnxq79ps
eX13bJxbS2fejVs3BlQVxzx3svt3wAAbAy5d7EOPRIXY/ODp5/V3WOUsntm2
nHvmT//dw8Pz+pjs+pfDy5e+l1TU+F5Bcd12saezJzePgCyl/Nfoouyw+/Pz
CyjvKbk4P2lrfnHRhz45U990SGj+JSi+iYePWsMzVzzHJ/7nMM8Zt8GgF4G/
wKRhJoXAZ4BvDmIx1tSSApfwW5E/FvFvxC+RUwl5WSrhEjaus8ClHLv8R+FS
Q2aqc4HkPD0554ByPQy9VgP9im7QwmVTY62ynwZ0/Lt21AhznE5cxsfvOsxv
fPcn3rTucT6preELBbePKa89VD9x6Ztpk7bxUaOKeEJhM3d3y+ee7iP4xAlj
7xZ8g+yBz84gKxWqqa2taW5tba6bNWPyrJr6se/MmTL6S78pd/MqRV9ed+A7
vmTd+ruZ6Yzt8OGp+fna/sf63rJlSXhN/aTtY7a9wTe9+ROvuvblP57a/5n3
HXsP+kTMffTpxLl7n6udetm+m3Y+5I7PfPXl5+f/+vO3fSzpInOmNhZVl8ed
dD3xwIFGXA7uF/RrdJjrJ4mxvu8HJJR/UzDtSl4wfS0PL5z6ZUTF4g/CK5e9
W6nPeaFXr16oqzTklc5sL0X9paG2u7q6OrmpOgHyFT72yKzM7JRgv8EfTpjY
/O7wybfuT62a90xAwOjXMjObePCMvXzGXR/y1c98xpOzZgmbRW/Epk0OD/DJ
Qg4H6gAarcQlxUm2SLhEHUK9wGUK05aXst/nH4VLC9hUxzXlnANXcW4ZciRD
/DNaMV/ZMI/OocwMl0I37aDs7Gyzf2dm5vKE2ffzBQ9+yq9+5XteXj/593kz
aj7MLyh+Nq3xmiMRhZN46YhUXlJQxsOCi7ivotc2NzfA34v8STnnDrWEVeMb
qvFcRuHouf/xLZ7/Rl1V3JeZ1ZO/DlT02Zoth/i02w79/exzj7szU47A+ZbW
5MALj/RdfVlrRXLL5oNz937Cd7zzAx+z9qXnwses3xncsOG5spq6l1YtSN/X
OiZ21XGs6YXzZzQVpuWWPHOy+9fGxojLbsz3j7CwsKeSEmOeT0xKe9S7aCYf
s/w6PmLWJp5QNvnzgorK98ZUpTxUWlKCerfssrKywlmTircLfvm2tDQnTB5f
gBg+9J6g1rb28qRYt08mzpj5csPEWQcXz9TvaahvmlqUU/hzcGoNT1V02YUP
/ZdXXvUs9/CuNmDTwVn/d0hAEeoHigVuJlqBS+T7Ul4BvhM1X4tVuFTrsdQ3
pFNt15nG0mnCpZat2UvCJtaDfLR+vp45C3BuGmYs988w5EVHh+cdN08QIxmj
6Kkplz3LJ9/+AS+/at/fjWOzvx07a/OnaXUrf8iqqOWxcYVm+T49evSA7WGo
0WtsHAv7DbISelT5+Lq8q+csuXZ2dPO2NxuuefLQqNqiz1ZfvnC8Z/2278Pn
P8Hrb3qbT1p5082HXn4A+tx5B5/dkSyvw08/ft1N/vdVyyeXbtnxUFzywsf/
WPzIZwZb2LN67buDsqc955lZf/8TD93msv/5hy/RWtNDrz5/kbye6zbvHZ4y
evH+k92//fr158K+/NrfP+DRlORY6MQ7I5PLPkhovJy3XXMLT2i66n9Jw/Me
a2/R75wwoQlnVkZpaVnuZQtboFvAb2fIEZg/d2aS8uhhb2/vm66fdWNGRcMr
6dNueT43M+7QyOLo/QkxJV9kDo/hAf4VPKhuPU+77BnefNNbPLd2ndmco+jw
YuSzQi7PsBKXyCWB7wp5eKsFLqcIXKI+T5aXzhIuSV7+I3F5nNg0qwnz9SqY
SXMiISvRHxI9sQJ9k4+bJ1lZWbx6ZAlPa95owGb+mn08tX37H9Ur7v0xqnTu
DzXjRnOHoalm+bFMmpGwZOEUxOoQl0PNQUnTuIrrosdve9k9f8ZbM+9889Ds
6Y0bJ7VP1s1asn2m+6R7ePiCJ3ihYtNuu6b13nfe2Ndz4+V17fIa7LlhdrH8
75s2zgzA4+jpN65PXfYsH7P1EI+etfdX/8bNz89dfGXLL0dedaH33r372pjv
v36vO/177RJ9O63lzlv29BrevmtPwqStVvbFUXB5if/XgwcPuS8kJBj5fDen
pOU9aJfe9ldq+7W8aOHNvHbC0tsax5avV/TYYrGf4cek+XaU6wqZ4zznsu2t
sa07nm7d/OSzxUsefCgyxOPd4pzi38OCS3l2ao5hhn10Qj13m3wPj1bWLmLe
Yzwla3KHPgvbJTqiaCuzbvYF4RL5sdC3oRsvErgcJ3CZKu5Djl9q5qyfaRz9
P2BTyw9ksDW9PYsnGeLKBj95vmH+HWQm+Bjkm/w/WvOqqkqemprawQPYmrk5
Jp96RkYGrywZzpvbZnCPaffzUEWmIaaZ1X79b5FF034syMozq/MKDjTMT8Ye
gE+gbf7cSbBF6mZMbVm8eGbZHTXVJW+Ej9vwjlvO1LeqF912Z1m5HnkqQ3Jz
823CRl1+wH3yfTxo7mO8dfm9wPN5a5ZUTJHv//CrO8rkfz9218pcPC5b0DzV
s/XWPxKXPM2TFEqY+cDD773zXMSv371iS++99z8r6uTPThwTdfUrr+y7aP9z
d4e2tLRML22a+nLo6GUn7feRcRkXE4J6y1uV9dwVkT76Q9/w+N/c9Mt5bOv1
PKx+ww/pKdHPjh/fCJ9JEjPV9wOTsEMMvZhaJ07xTBi76sGY7JEvTtl14Om0
7CkPJMRk8yHCrzN0aJ7okZ3Jowpmc/eJd3O3KffzjPbt3N1zdIcPHvOXYiPz
D1pxX18yY4xkhwYux6pw6cdMPX3+NbhUYVOrnrePh0dpC+oQaIYrYszIkYQ+
a2ub9b6dnf1dtOb6ykqu11d08MDHx4+3tZh8tE5OzrymyhiTrmlbbcixQT6A
1+R7/i4oGf1VRnK5GS6zUw24nCN41rLs0hmIl9RMnVS/Ql8U88yslphPR8zd
+Y5/6fw35i1ciZpfJ3G29l+z7qY077rNytm/l3tMf/CH51467HDLppZm+d7v
v/WyDPnfzz9yneHfW3c+FRJRt/pT3dQHuP/sR7n3zId/W736iqbPP3mjB713
w+WN9fJnl0wvmrdqUX1xbanuQGG6y6t1bc2vBFQuel7Rw0+6jrj7Rb68by+/
rxNigxDn3Z2aVf5cfOW0z0c31H01NHPqX+7Va7l3/XU8rrD293Hj6pD7m6hQ
8Jxp9dPEWtitu3JxyvwpBfPqR/rflzE8+EBhcc4b0UWLv6YcAfASvlbMNER/
bMxgysnIes2jcuUf7s27/9a13cmDo1uNuBQzO8MV299KXFIvzY0SLqFvyPKS
8n0oD+9fhUsNbHbkHOjcyxsNMyMdyrgZNhW5aW+fd9jHOxAxsY6+3LNntPK9
t0znM6ZP6OBD49hSM740j683PNbWT+M+47Yack2QQ1fVesWR9MRRf8q4zEwp
5YH+EfDLYw5s87IlUyEvRyn41gclj3oxNKvu/cIpGw9PXnwd4ijezNxHcEnm
qMW3eNXfyN2Usz9nyu6HtqydP+29A7ty/vj53QG477tuXlwqr8Pe3Sty33nv
y0uCyhbtLqibsT+65vJfXRWZgesbv3T3Dx+8fbAjprlny+Rx8mfXXTYSNtd5
wUlF1yckJ++vnzn75dFT1uN6PzjZPdz/Ej8DLqMjAl+zs7O7wy2s4NOo+Kgv
MlMDPo+IT/h2aMly7lSzQcHm5r9r6xoha+KDg0NCx1REIlfD0B9/VEnyxtbG
gg0j8qKfzk4NPpxVqP/TL6DGjJdknwwenPtTeHBqW0tjzaq8olHP+9Rd/z/3
ltv+9k2aYYbLqLBCa3D5vsAlfFNUf7lQ8JjkJeUVEC4pb73TPL0zjZ3/J2x2
+GdddfqxpLeosengMOLt4MAo6mtowGXN2Am8bf7lvGHWWr5nm6mua0pbvTku
m+p5celIntW6nUc3Xvenrulm7tZ+L0eOamZO008yLnPS6nhoYPLGvLz8OfNm
t167cOZY2CSjSvVNW50Sqj9wSW16Pyyt5jHF/iLdjXJDDLi8Yftuu4ARcz7y
gtxsvZ1v3HDpGz++rv/r85eqX8E9b79qSq28Bg/ftnXkqBk7F3tOf3hfWPPm
fXaZk/a5N95kyIl3n/4Qv3LrM0X03mtX1DfQ3/uefWLwFfOr5s1fcFW4Tezo
54cMb3zBPX/KI+uuvQG+7MdOdg+jPhV6bFpK8vMRicVvecRXfRkRm/55fGL6
y7Gxcev808d/4VC1lrvUbfm7ZsY22J/xNjaDgme2jbhJ4HJQ5Yio+5PyR+60
jWv4ry5uNE/Om2Hk5TBzHWjYsIJ3ggIjEWdBnVyZi4vrmLiKhe83zLrh2dDg
ka/JuIyNtCrfBzFrqou+VuBykcAl5GXpieDyn45NJvWmcXGrrDPNGidsGucu
u7iWPBwRlgj/Agh83NmvXz/unzuJO5Yt564j1/GmlmkGHtjb2/PdN8znzc1G
XVanc+dTmlL45Ysred3cTTy2ds1fflkTf/cat417NO/mHg3b/3Z2zDbg0kOX
zwuzGnhoQPKGmzbPu/s/61O/PfTY+Lcbx09bG1J91Sdh9dd/5JI89u0JbVOR
B0o98s1wCR6uWrMt0b5w/p/AZlL7jX+/8kD1z+89P+U23PM7L9w75s/fvzDo
pke+++L8uW2lGxrnrTyUOPeBV2yzp7y09uqdQdljV93jPn4Xd514F3dvvf2r
F/e/Oxjvf+aurQb78v4bcjbtXp/4yu7tK0d5ZLTcOyx3xkuDkupfqq6fg7Mf
Nvq2k93DwwYZcZmUkPCSZ2zpN56pjV86+Gd8GhUdu1V5/bLS8jE3OhYu+sth
9Ia/XMbd8Mfkmctb2ydNyrx61cLGnduWjrx62eiVBdnxLw6NqPzJNqqO20WP
4zqPkaZzVmDTUzcCvlHkHCAvlXrfVSt8RQ47erRMDQks30+4jIm0qp7kNWbq
PX0NM8lL0mMpTvKvxyWTfD8GTEp5sIRN8NJNV4bcKX+xZqmES6y3vrKW2+bP
4S6Vq3mo/jKDz2fpwon81w/q+c9fTuOBgUG8qKhYwWUkv3R6FF+w8jIek6PY
LbbRR2ILJv7oMnIt9xxzHQ8qX8mnTGzjn763gG9a2WaQl9eumbHrqd1Fn+1Y
X/V1Yu2Kz0Jadn0a1brr4xmzlyLPIIaZ5ht1wiV4mF3evsW+ZCn3UHS+ovYd
e7/6+vsLcN+fHph+4/++aPryyCfr2rdvmF80Z0LAe1cviny/dcWmQyMbl47H
e556+uBgu7xZX3nWXa+cGzv4mPk7Hv7+8yu2frx/zo7Dh57t/eLtWYfeerjw
zc1XtxzyHrftgMeke17OrVu+uaKiivI0Fp7sHvb38+eujpHfx0U6fZGdYnck
qzD32/iETOQIQD9GbdSsyLTKL92KL/vLedT6P3MnbD64e/uCa9asWpKxY3XC
/nu3FH86feaUP91LV3HXwqU8RMEmcEU6kINj2Q8hAUXAXbiES4O8ZMa+lk2E
S4VmBgeUHcBnrZw9/zwzyUvgEj6DBQKXOMtoDse/Wo+VMHmei2vlGLO6EQmb
broK2ARUnxkt1q5IrLEhpyAqvYbbFc7nLvor+MjqCXzGtPH858N1/JN3FvIK
vZ6HRqXzosI8npZbxIvqFnC3YeEcfUSGDU360zGp7g+7gnncQcFPeM1K/uj9
s/i9Wxp5bFT2FuX7J1dXj7mipW3uV7ENm76MmLDrs5lzl2G/Q99BzmsI07Av
iYd33nX/AJf4qoODs6Zyh7IVfPKiXXN+/v6tPl/vL//ij69bvn/pmZV3Ooek
3zehLvFwc1PBOw1zrt3+3ZHfOnIQps1eXWCXN5s7K/flNmr939NWXP7z/z6u
++Lbj/eGffz2g74bVzbsqZiw6lXd+F2vxk689fabd92B+pzuApcn3Tu2d+8+
PCIq7M/wEDvF9h58JCc/45MePXpslXGZn1803zZx3K9OhYv+p6u44veV65Z+
88K9rf9pb2j4ZPWCkTyvZi73HrWRB4+4lDu5kC6qV/6uOBQbmYf8WdT0UU8t
1FdBXpYLXCKvB3kc0DFhP88NDy551QpMgh5h5nqsGpcUv5Rx+a/y+8iYdNVV
hji6VH3fqdZSIZ27HjUclPcDDMQJHnbgEpSZmcODk/R8UOI4bp/ZzseOa+Ut
4/Q8YXgB982ZzP0yWrhLWD5Pyywz+GZt+/ly6rtl0zuGuwfl/6nYZ3xQaqsi
cxfA3uRx0TnbautabtAl1X7uVbr0u7BRqz6aPHUB7JECcQ1xzNQLnnAp17Yb
+g/cf//jPs5hea/ZxIz6e0jmlL/Lm9de8+RtS1dfu6ru/cTCmo/cowrf1YXn
HPZIqr714Yce76teq5FjZswYlFj3++CM9j+Vs+d/bdPm7P/w/fe6Xb7quvjB
CWNfCxh5+Zs+1eufuf2uxzzFbxIuh1uzjwMCAv9ycfE84uAR8XVoWAR838iR
Qa43fF2I607Iyh15x8CEsb/ZZkz+1blw3m+jqsb/7uc/kgcNH8OTqlZw78qr
eUhoveF8Bbl7VCB/lur5qGYoiRnrTbCukJfIH0CcH3lEyO+BTxz6yR1W3A9i
aujtc4sFXMKnTPIygpnil/8aXFrGpHl/AkWGwh4wzM5kxngSna2ZYg07cAmC
jlNQUM79w9L54PBibhdfzV0y2nhs0TRe2zCTFxSW8Asv7GZ4r4xLdkGgoU+l
j08+t/NO5/2C8rhNlJ7bxo763SVpzJGojLrD4ycuvaOktAJnd5U4E6hXfjgz
zfem2vbeTNXPcN++ly9unTh/lIP/8EP9AnN/80of99XguOrPFZx95lC85GDx
yClzD7z8em9LazZm7JSR/QNzvlTOjl8Gp074ySd38pODE2o/HpLR/lHCqOX/
eeKpV3TMvJcS9VE66RkIOo/Iv3rZhxwJC41CTh/swK3M1MsHMaRWRa7WhsXk
PNI7uOiPAbFjuG1KO3cKr+C28eO5Q8ESHhY7XmCy8khYcFm5WCecH/5i7XC2
4fxAnzzYJrDxRgqcIC7aLLCJtbcmdol1QE031Y9uELicz4z98+sEX9X5sf+a
vALCpLe3foCi37yi1QMPmIyPycF+l/tyRQseIn8ZOofF+aUODo7c3z/A0FtE
63UtXJI/dqhdJnd1LeDJCSUPKrob8vBoNgn2CXSsMnENuJYoscdwnchPotmI
NKfArHfaZ599ecGGDduiWyfOGzVl+vLqpcs2pr9y8O3ux7NuDz7wmG3NmElN
CaklV5bpG+fMnbcyZ9eu2+1Y51gT9s8lApd3nuxe7tev35/KOiLuQfNmgUuS
M1iXib4eCWsHDkj/OSCoiPd1SeADPFK5V6SeRyU18dBwo5x01envV3iJNaK+
sPg7RKwdzjbYBOh3NULgspKZZnthzWFrIi76sxW4PMyM8pbiJHQfwOVE8VvA
JfTrcGaet/6Pz8OT95CCycctYTIhJpdmm1HeOnT+BMFD8tuZycsTIYchvr+Z
4zK0U19nL7f0A4JvsG+g6zQL/mHWQYG4FvL9IB9UniX8/5bnzLRxCT8FZLc1
swhByOdD7hrpf5AzVzg7eay2HRj3KmYeYPaZoY/zoFxD3AN+VvjQHZzKj/h5
l0Pvh4z0EHsdNiXV1YKf0Buh/8DnA1zivIVcBTYhN4HPWvHb1twH8oVxRiHf
50a6D2aSlzIuw5jJZ6Cuv/zH4VLeP06uVWu0MKlg9UhsVHEUM+/3Q3VeNEsG
mAAurZn3/ba9jd/7R8Ml5ra7uySg5xR0NshM+Adh94wS+ydL7K0wca3ordjJ
98NOc68mZhmXuI40K/czZmFB/7tF7OdNTkOCH+/eI+I3zAjCjHSsFXKWDbi0
NeLS2aX0hbio/OHMNNsAMhLnF2RRLDOfDQRZSTFpwib4C70EvbBwDlo7Nwgx
VpppjTw8yisgeVnDjHp0EjOeG5DrsKHk3rH/uDovae8I36s2JiNDy7CPnJl5
f7xYsV6k75AdYs1cR0NdtKOD+z7M2LCEy57dE/hgm6TPA/1iUBNkyP1hxvOb
+sXifKW+E7huec63zMvTGvNinXEJvYv6mlk7Zw8y81Y7W6d7+/QM+Axzgmh2
F9aHeqwjP9LOruBHf58R2O9Bgn8B4m+aBUS8hJyE7yxL8DRXrCfhU56Lae3M
oM+ZsZcTamIpbx15eCQvJwqeEi5DxP7DOTuImeySf1xdNN2Ltp+H5kXrsT7Q
HTr1EWHm+g7NL+3oh3cShD4i6IeKGRsP9O8V9q0lXEJXw2xad+fhTzk6uEKn
pboS6D2GPs7MNL/UgZl0H83ZT6eDr9L34ndwFtDcCeyrq63Z1+eff/4Rm17e
hw2zLs3md4mZJJcM5/37ZfBhw7IPRoSm6Jlp/gP0HMhHwmOi2PfwrRAmaV5v
DjPN780Sr2cIPn9mzfUzUy8nuZ+fJVziGiHXgUt5XtA/DpfM3KbU9PO4e1Qi
v1/uiRcs+Bkv8RE8Ay4LBCa2W8kr6DaGc9TDNeQ5NS4xk0rGJXBqMzDl22D/
5NWCj+ViL5FNgutGzIv8P/K8b+KpWY/Y04RL/BbV5QwU+9yafc3tbLy4Ya4e
bPILgxRchnXM1cMsbR/3tBuZadYyzTBLEPxLFGuE59OZCZMyLuXZ9jRLG5+z
5uw1zHOwtXXYL/Eavh/gEvtNrcfSfCrZXyD78f4xuT6MmdmUCy35eZhRzpCf
B7InUvA0mZmfrbnMNPPbGl8A9alE38I73V0DHj8eXEJnw/MuDhkvhwbHTxJ7
EdcHeUAzLSDzYWfCH0rYpPP2uOcAWYlLimHSnCZrY/K898XApa9hDu35Yrbe
kP5x73t7BiPPAnF5mnOZK9YkVRCwJuMxWyL8O5OZz+2FvIWeNMvaa3ay9+I9
z/P5tXfvPo8zEy7hl0BdNHC5gJnjkuSljEt5jtc/CpdCf9W0KYXvtVNfZ2bE
JM31Jj6C52SPbLGCZ9inwCRsjts9dEGPqXE5oF/an5jnqIVL1H8OHpz9S4BP
NnItaQYU9DZ/wVPyAQ0Q+CCd9qgzSE7F+cfMYyXwySKuOtPaPQ7Z06cHdNkA
3r1byO8eLmHY40vEdyM3h2bQwvanPPQcFcmYlPGYxEz9usD/JmuvF9SvJ3zu
Pnxgb79PmbH3IXyyMi5leQl7FrIA5yv0NtSP2jDz2STnPC7ZceivQf4V4CVh
smMOAjP5eTJZ5/M1XdB1VvAMcxDgn8PeutXFyXOvGpeDbDJ/1zklHsC/tXCJ
+mz4IB0cC96PCMmZyszzfyD7DfVOzDTXkmawy/g8JbKTaeNS9v3ARvjI2n0O
bDoO8f+w/4AB8J3AbkUMEPIS8UXk54CfsL2h48M2hPwkPw6dqWQ/QpYmM/MZ
bVi/cdZeJ8jezsWASSP5Yp4n4l5auISfvYYZcQl5CVzibIU9QjOD/hExEnmP
WdJfhU3pxMx7UpKfR8s3gH8Djx1zg6zgG2aSA5MUm9vRSV72z8T7Vvv7xNxi
Oyj5C0u4RA2hnd0I7uFedH9MZFaR4Cv0cZw3JDehD8EP05tZMePyONdcxiXO
A5z5OCPmnor9Lgjz92gWAvLy0FcaZxP81cBVNTPKTsQ6gM9Cse+BS5KTSczk
I6L5QdbOne+gAZf4dWASdnE3FvBHv379oCORfSn7fWrENcr2pT0z6bH/iFwf
2iPI6dHyvzq7Vn0s5Q5QPo/s5wH+1H4B+XwFWeNnxNkJTO4WfLrBAi5xpkIm
rPDWJT85oF/qb2pcou4eNfiG+lDH0p/8fEo3RUcOx37zYia5aSvwoZ4JrdZt
Txqf0vvJJyv7fuzFXjt0qva9Qh8yo+zB/BbqUUaxJBmb0GtxXuUJnpLuSnor
MAm8nnQPPzUNGWJ/xIhHH96RP3J+ALe3CUbej1acpIaZ+2M9mDkuZfvSYm/D
s5mYrL+6Vm07iv7qwjrnDgB3hEkiOl8JkzGCn2ut4B18dIgx02zvLT16Rv2u
xmVYcMJW5bUVzCgTLvPxCl7r6pj2pgmXOWa4NM5fLefOLuWfhQSWQYZAbgKb
0CPhf6GZ7dAvSXaeEt2WmeOS+n9Snix+G/K74lTtfYkOiDVEL1ZDnzJmnI8l
67TAZS4zzbfH/o8Wr+8+xdeDHPXHe3T3/aEDl4jvXBjEz+sWwnWuvoiXQNdC
ni94RHqsHL+kmbTqOMk5iUt5H3l66t20MOnqVolz0YmZ4pSyTSnHmwmTpLtC
x6DzFWt30nPcFUI/KWASshLxlusG9Y36rxqX4cEp2G+XCsK+Q1/D+cH+w2+0
tc361hIujbWGeu7mrn8pKqy0hpl6xIHXMj5l3ZbweVK6rfSe85n5DBicAUOi
wtMCPdzyrw4PTjvVuCT6lRlnS2DmC/DZKPY7YpqES+i0kFXIFfjhNF0HbJR7
bIc4PmOUlX4GHzLirsiDHtw36nPx+zhvtXBJ+T5yLPqc7rfOjkNWijw7wwxg
ZspHx/kp25RqTJJvAHiEfwh4XmUF715kRh0MuNuq0AYFl590xmU6sLtIEPwb
C5hRX0Nf56n+3tl7bW3zfunA5bBSkRtqxKWhhtSlUrGl9Y/ERxfgzIGfz5mZ
8Im4/wB2Eran1t5gppw/kpe9YiLzndzcSlbaDyv+AXly6Kfj7xt6urB5pulj
ZswdgJ/93iF9/T+QZSXylJAP4ecViZov1JEa6mKYMR49Quw1yqt0Ytr9Y09L
bsj/By79/SoGatmVOvdK7HPSX2nGgdqmJFLLSZxj/uKzOM9WWsE/4JJkJfwX
VzvZRe1X4zLAN/tRZjxT54rHeYKXiA2gLrAtLCR+roeu4MDQoUVGXDrIuNSb
1ZN6eulvj48pxD3RXGR7wXuyPYFPsj2PF5/nq/424DIytMTWxa1iKfLHcU1D
h5UY5Dr8VK7OOWZzI/4hhP5/wCT8BvC73t27d5/7Lzov8A+SlcBl926x3H5w
IvBLejdqhWRcyn2d5XnRsi57zuBS3hvOrpXtWrIyLqoI+qqcZ6eOiRAmITfJ
DsF7cIYBx8CkTuzrFVbw8AVmtP+RmwCf+ToX+6hnNXCJXL2Zgn9EyMVDXKBd
8NRgS0WHZ1/q4lLywdFwKXxeP/r56tfHRWfi/nFGQV+CT15tex4Ln2oy2JZB
ARU2zq76xYqs/l7uX4Yzw9iHrsDQH9LdJfNM4+hU0u/MiEWc+5CFtwu6zcku
6BVZViJHCTwO8k8A7zHLC/GdGmbUtalPJdXuUQyT8p075VSeadydAC4v0IpX
CllJscqO2bOss/5KPrskZsyjQZwZviHyoTgJWmYFH4FL6LDIC4AP4CqdY9TD
ZrgckMldnXLeZUb//xTxOE08ApMTBU9hR6FOCHX2+sjQEetdXMu/tIRLySf9
o6+Pfl1cTBZ0c2fW2fYkfMJGJHxeJEiNUYHHykXAo1aPJOopSH143ZyzH9a5
eVmbE3420G/MqLdC/8Eegx9pj3hELeDNfS4K+wn5SYYamO6JhpxeF8f0NwQv
ca7WMKPtCx0N9hJkAOSHPAPznOu9xSRZacnfI+rV1b4eLf8ryUpgFtiFDQq9
QrbNcI5dagUvCZdbmLFGdo2XLvym7p1xCb/6RIkmiUf4ChAPACbHCb6ilwH8
nSWhITEjgwNLb3Jy0f9kCZed8Bmdift0Yqa4CtmeluSnwYerrOtgg3x0kfFY
2dG7o0NmCl1W5zbi7ojQFFwrYv3V/l6p/z0DWDqVmEQcGvYIcAkc3iIe8W/k
7W7VOYU9bpSVgr+oGe2fwUOD45YIHuJMLWam/jDU59CZde5Dcc74f5gkK7V0
WMQrmfl8LkuyUo45k58HOFb7M7FWS63g5/OCl8AlZMaV3h7B16txOWRILmaz
AX8tgiaIf+OMRS09YgGwTVDDC78jxdGhExVEhMWVB/qV33E0XKrwufb/2vsS
KLmu8sx7YocxXvAiyZbU6q7uqq7e933V2uqW1Fpard6qhLGwiVdsjA3IxAQT
2wO2Ygg2BixjdjCMSIIJgZmMZzkMzhiDmcxwwEAGM0MGDwlMnBgMmTMn52je
9+r/6v3v1n3VXd2tdLf8dM5/ulVV/eq9e+93/+9f7/DAXowP8FlmwvpTxz4v
bG+Zrq9Mzn3Qw94/5LEYwmW432dVcuab/d2HZmVcd8s9XoXnrE2OLAUbK4lJ
2JLgPNhjgUP48h43AReC7+DkunXrP3LB+YP/l7oS59sgztXWtBexMl1Ti/UH
fwZ7FmDNwsYgly3oJ2JWMTZNCJdH/9ReczW1GYyPKy7C/Ffb1zMkY0Obkpjc
KOsUspRa/G+oeUMvKcSY7w3tp1KDb3L4o1A/Ik+b3BWYhJ5k/Jy5LQdExj2u
+vqmxrkni+HSxqfoz0qTsz+BT/iHNvR0TLZXVs0+zr6PPu5EN0ovnRAuq1Jz
3+jumLpSjf2QCXokHcNZTKjTqqrYdXrzpvKVxtpCBWcaAIPYV2EnflbkM/J/
9AhDPAb5SMgh+oNkxdZnLrpghze3u3PnoawfP11RcfB/yTxiDoHLfbIue03A
ZXW9u7N2b6XxNx+H9eRclx+2p2MGumQ+u5I5k9tMzvZmb9aUjA1zZtaJ3LOE
eSUuH5O5g2/3notePfyPxCXOywAueztHEB+5Rgn04zGT22OpI5kHylztfS7x
dOGxhvrM0yXg82HxDyXbmg7PVVQceRr+Gz9O6vFSv0+yipfSpi3P43Ea+Tbw
XQOT4B6DMu6IJU73du45kT+LydMhGy7bdbqutvWf/hlwtRR5Tubt4zKH4D2f
EsFryLEDB3pQ5tU/W7ilsf9h8CDsQdiLEC9C3Kixoe16E8RYMU/QC/2yVqkT
dL37mtCZRunKzrbZDa41ZhauK2FvDsnnmuTvEiaI9YHLYd+C3XX3Eub2aZlD
7KnIG0I+z+9fcdnwj3O4zO2pl/u43AP/0lUmh0VgEjoS6506krVNOod3txK7
5nDvUN/kcc8O/85C8AkpT8z+Gr5UCHw3sBOj8JmqnnuyJ6cfsac1yvqi75t1
c9Dpmb6uvffzLCY8L3IMKzbvRB0y7O/8eWmrRF4yOf8OMfkJk8PlJ0R8zmoC
HYl5w56KWDP8dbdevn7074K85kN+XnNv10HEwWdlHrGnjsga7JQ1CL+G7t2k
cblqdaZRuKxOZ0cK6itTWexv7AsSFa/UcZE+E96rYGeBtzL+DhvrErOEfuKe
/IXMI3w+qHN+jyd3lW8afpZcB/oSuGxpOAjf3pUiR03g32E+NnSkrlnaYYLa
/B3yXLomOF8jUyo+gT2e7bFZMEp8VldPPzHUt3+PjDP7W8EW6DdBfyTcw35Z
g9n25okvMdcgd7bo2OmaqpEfyHqH/+R7Sxjj5RLYkeA3j8qcEZOUj5oghwh7
LGwS+ATvMrk4CPx0fs5ubWrsSfBXxHCZC9LWPAm/7ZQJcIl5hI3ZY4I+FNAN
uj+wrqdddbg0FodN12R3F+TdVWcxpti7mZu+zQR9QaLsStYxwk8N/qpz1i6S
35eCy6+b3N4K2xL7JWzVO6srtv75RRfs9PUG9lWs14a6g8grA8/Jys85mUdg
cr/cP/cU3D+4InQT8cCa/V0y5yFsQob6J+8oTX/O5fBYNvlydWryzwZ69kzI
2FL43Vhf3Bt0jyu/H2RL4+EnN/m5BrmYJp65uW73MzI24IXAJuKAiCm8tITx
XoygLu1rci/gpsQk5WOmUEeC98C+QR6If0aiyfkDwHOOtjbu+TD5q7+3wT+d
nkaNvO+nk/HBWtwu48h++vT/2H0oViWXNQvAZao6i3kGn9IcVutKlw+WvjDo
SvJXxvIuMMHZtTzvHfq4XdY/9BcwBD8N6huQowNOA3sDOPywyMPyms9hPTne
kB5+HP66Sy4ezeMyWTUBfQ8swo6cNYF/56AJYq3bTJBP3y1CfdUn7w3LM2L/
4b60r6N1+Op01e7H168b/Tm4JPbwheIzmcr+vL1l9pN9PdtxLzxTSfcI0PjX
vZHwHFfWpKd+kItpHs6f+9vVugs+zg8IFoBN+DmhU/A6cr4xHqgzPhNYBEae
lvkB3qAHwVuBv4+ZAIuPmUIdCc7zLhPkzqO22sejzNnhrrax3/X5q3AN2ADp
9Ay+k32+gEvsm9jLsL9izWLtai6r/T9rHZctJjgjhnwqKl4J7gCcgTtAV7If
B+N3F8jvrPnFeEG3tsk19sm6g48GcUbk62APhQ8Ae+qDIu+T13xd6cntLfXD
D6LGMvANHPTmbuLnMq9TRsVA1BxSz7Oul73gmk2YU+LZiM8djbVjJ8rLxp7G
d0GwF1DAoUvBJ6S5KfPvh/oPI0cQ2Dusfh5W9637P762IjHzmzJPZ2xW51F2
t+8EFk/Iegc2oJvg50T8AT5QxgjRIxlYRY05csVRV7LQs3Axpt9Qwr3yERPg
EfvCYybA5WPyGvGIffX9JvDtYP8Fb0W+K2IfV8mzTnCu2lp6JkK5zGKbG+U7
N4H/kVy2Ra1HF5dddTamUbYl7tHjYqP2ekkkj/7ShHsz235Y+nu4P7E3N/DG
ftfMgzpPfgKb4LLwz0KnpuTvBuR6WIPwz2DPhM7EegU2oTfvF3mPCXMezOd1
jDnTDgHPk+tBuM6pKzF/201OzwN7wCD21zolDXJvbV1te7KVFeNfuXzD+K94
RjJ0JL7PhU+8h3WUqMr+00LxWVOT+clAz/TJjrZe8Ddyb83BKdng3DvB5ib/
3Ffom3fJWP2hrP+TggvoK9p3/EkdpnUZ5SMmwBLlZBF5NELwHrAIvvMBuS/g
8d1yr283Qe3n1fK8dh8w7IeDOo+ZvjIT9KjR/U3wNzouYPtlda/n1YxLvxbX
tVa2DhwcN8EZMXYuLDnsgKxtnvfBeC5zoHSeC2vx2VeqStY/dPIOGWPoTPCY
G2XOsN6wp94lc4nfoSeBSeQL+HvshvWjvwj57Lx57O8+gM9NKKGvh3POvCT4
74DFGpHqvq59O9KpQw9v3jzxAq7HM5JRIwadjO9y4XPdZaO/qUvtfqKjdfBt
rc1dt/R3T/+rVDr7fxaKz6pU9jdtzXNPbR2YwP7DOGtGZHao79DdobN/PWxW
JCb/zuQ44B0yTtBDJwQH0E0PCS4eFow8LKJf0/IhE+jCUuVD6jseku8HX71f
7utdav5oR+I5Z2R+sD9vlXWHddHR27U/Y2MyUTX3sgn6LepeNfOtyVVrY5pC
XJ7v6ccC/0VjQ+ZxU2hbcgy0bRm1N9m4ZC2+y8Ycku+YkDWI/RPY5NlQ8Jkf
l99vlffeIHOaKds09l1yWPYP726fAO/V/YY13yEuwQmAy1oPi9vq0pP3bCmf
fG6z+E55PnKOLx7KnV/uYd/G55ayPd9rqd8NHfF6ua/r5R79fCOPqz7mjeeP
SuG4wHNX+8yfDPaPgtdDV872dR/5UCivvXzas7WO/FC+580yRuASdwsO7jMB
3zghv5+wXocOe0AEGCKeaTs8ZAJs2/KQ+tz75W/z/SJMjt/gXrBfYI99q8zf
9TJWmOsjsq7AyZhbjXkBX2nqaJm8RWMSz59Oz/1XU9hLSvshbQ636m1ME+71
5OMyWZ39kCtGPjywH2Om82FtXGrOUGkKccmafoiu+d0g45USXPTK9XDtw7IO
j5ncfnqDrPGb5Hf66qBLsM9O1lXv/RywwvgWcNnUcAQ5mLofuO6Jge/q7e0c
Ha+vOXR/WdnE94MYxlSOI0IQd8zj83DenvPxf8WBX9emxr/c2b71Bllf2CNg
H18r93uzrMHbZD0eHxrY+2B76+yznl78x/mxGeTo1dbNPdfXdeTDrU2zfx4+
l3v2tLdun5AxwXcSm+QZWt5lgvo3CrkIsHOPyLsFTxrPf1BE2BviPvnbe02A
xXfI/YD73CLzd43M3bTMyZi1lppkPWHPTtekpz6pMYnnb6ifg79d9yi2fR60
MZn7Q9tqVeLSWD4fucfzuztmmlxrI12ThV9A+3yK4TJKX9q4ZF8pfDYh498m
18I19Xkm8MtdpeR18hp7twFz+1oa9j2Q15W+LTJ1OlU9/R0TxqX/2famkbem
Kvf+0cYr9v+Mf6Nj/z4/LJ8OhBgVfCarJr7e2br/nTIWuC58Sxm5P+ADugD6
602yHv3zk00OK+Bw76irbbp3oGfqK+l05u8XgssKOROdOXvlCpu9XYdhC4Jf
6PMn+b3HTbimBnzjNpE3i7xFffYOuU9glrYDBL7vux3CunNi8E551rfJPTAO
CT+73ksPyTrScTbY+ewfVUkpT8z+MlSD5z1/R+vMQ/K3du4ZcAkerH2R4GWr
2vdjInAJrKSqs59zrQ+Pf6GHJ3HJnoU2j7XzhVkrTDvbxWXpl2UfL555us2E
zzWBL+CICfyTdl7Arq7WvbfavvSKxAzOeNvX3jJ4TWPNyEPlm3c/c9llYy+j
RpN9fvxY9cbg7wI7hvk4M/7/E4mpHzY3TL6vt3vbqAliufvkXjQuwWGhE25W
a/64rNU7TVhX+T0Utg4c+EhH6+y3i+GynLgseC1zuqVh4svVqbob1XdDL2FP
YF3bLXI/wCw+h33jWhHmD99gglz/N8m932bCtXLHLdFYJwbfZIL6Vlw7X0tn
cvvsIRNwVvrydZ0D+xH6+f/p9Mx7bUzi+YcHxjHmNi5t3wH2ejtGsGrrS4yD
x3rymv7u6Xb4YV3YrE5nn0eeqAlwSX8s65917hPwpmOX5yk53wQ5Blpngm8w
/wwcZNAU9uGn6L772Bv9vADfl2757TZu3PsT5JAi5wC+Uvhm8rhcP37ajlf7
fyd/m6icfaG2dvozQ3378bydprDPGPWlPv/xGhPWl+Sw1EN3WoLXfP1SX9fy
jsG+I4/X1mZ+6taXGeu1HDaxv8DGTWwZ/cuGml1faG7sfqdgg3U0xCHzhMk7
cM/gHtBhV5ogbxGfe4MpxO2NJrAn+PsN8j4+B65wtQnnIeucR/bvoj5jfxn2
IMQ6AB6BoSu62qZ2Vfi6MoxJj2N8W9ZHFI/TPln2FlkruAz5fYz4SXEOUBSv
qkxmX/b29c/2dm+dNoVcXscvgTVg7hIT9EZmDJP5BRfLOF0hc1FpcthskLnq
kOv2yxwMmXBeTp/MbW9Px8ihprr9v1+2ZfLvy4gtsUeAu5yvdFRkzPefApfr
87gM9GVFYvp/19VOf3aw9/CMuo8u+S6eNTciawBrjeeUZWWtX20CmxjYhK6i
3tR8kbqGonXbjZ4+uKejbfZJj8P8Io/LgnrtrP+MxGUuXrPb75d7+fqdP01V
7PwPLQ1b4YNhHQ1zElnXxnip5iT2eXnELuW1IkdNEMfxfcXyd3bfWZ2rOWgC
PLK3jMYj6+PWd7ROb/cw+ZKNSUh/z9T1JpyjWMy+Wsu41D1LN9XXZ/6wmD8C
+ET90/DAoetM0LsQY82zolnjpLF5oQny8fB/4nKDjFmZjB/+Hvhm/LBdBNfv
6OnYPd7auP+22uqDj2wpP/QtD1O/Aq6ILdtvBx1KXAb6cixXdyK43LLl0I/q
0hNf6O8eP2aCHuI816pXXsP+Q0zS13DQBGc/zslaJTaBBYwP9QoxSo6ppZhu
u3Kwb/L9LU2zX/PW5/8L6VFP8Lw+Lr19Bs8FXCKW659t5uETv+M1T5f+l4b0
7k91tuy43QT6izYZ8/b3mCAWxtjgfhPUvx1Uwpg+44e8FnuTbjdBf1KMpR0n
rjZBPTnr4fy6o/q6mddWVM69VF5ZiEn0QjOFtU06VqJrm9Yij83nFZjgvBrG
LxKoJVxQTll19m+8z/7rrvaZuz0efI2MOW0Euz74EiWXyesb5Ds3y99UepLq
aJk42to4cVNN9cQHK6sOP1Fecfibvj8UMQvvJ3yurNWgrxQcNlQ/5c0p/DZB
fDGHS/SR3VK297mm+r0f7+7YAQwwv3KnCWLZzJElHjWnpq7kmazMkYPeADah
l4DPYyaHUfLC3ykib5DPkQdeZQL95uuluvrMc7btCR1v4zKPTcGk3ovwuSsu
H3+5fMv+79Snxz/d1brnzfJszNvfYYI8/p0izBMckd93KuHfYYzIZYAb5jQy
3tEgGMG+q/sjXSFrYF1Tw8yBRNXcUyEdqTBZlcy+MNC7i5jT51bbfcTXnN/H
gctz5T4LcuR6OmZuRayklJibxMZfQB4fct9r6zLv9eylB2pqMie8ve5+/2c6
J9Xp2RPJ1NznE1Wzf5GonPnPFYmZn+Z9oZ6NmI9TuMR+T3ioXXOMn/75qxvG
fpGsGH2qrWnXB6pTdezZRL8u9B1zgbjncw3yJ3PX6fvi2YFRHBDX5bnJzN2h
HI0QO89nVou3Ln9t+4Vq0oe/i/4Mfo7Dpcw72p0XbU8j3prrNX/AjyeRZ0A8
7vGjVPLQVxvrDjzY1Tb+xq6OoTHBmRY7v7/fhM/MBKdpFzzABmgUXMA+wV5d
aZRPB1jxbPdUbe3MG7018FS4VjzM1xNV2V96tjfGl2ce69gda2dpv665OImF
S9snq3PkMI6NWwcO7vew9Z9KxWakb9H2ZSh/fz6PRXJZKPl6RRW/0PjNxxt9
XFo9ALzv6us+gFg54xf0U0BP0leYNUEtH+0i7eOjcF8mv7O53SHHT/sc5Yki
YufHModw0puHt7jGVZ7llo6WkY/VVY99/fINoy8Smz4/ED1ZgEkH59hs8Y+y
ssM/q6iY+HZN6tDn69KHHu1s3X9dV9v+6wQbnYLBNqNyAEzAU4lH6kefs3a1
TY42NUxdnUzOnPS46nft2nBbR+Yx2Xtk0gS1TTovdJ/CJTmPKzd0reQVULRP
lv33N8o4Ynz98w68veoWj0c9tfzY1P1sAnyGMFpUJI5ROfVX9bWTp5LJub+2
53agdwo5oYzzw56jnXejCXyI7CvCmj59lhV/unoaaOza9dXUtTb30/xQ15LY
9dh7iH/PRnjIHs+G+gzyfGCTwl8EP5Lv821u7D7RXDfyZY8ffM/vvbFuX96W
zmFyQsWFpkSCOG2Zi4swvqukrGzyV4nE5LcSiSPfhFSIJBJTz4h8w5OnE5XT
T5dXzPwy3KfBxmOhjoR4nOuZof4x+hX1WY5aV9qxO+hz+jvWTB6eg8vSxrS5
bLWx4orDA/uOerbkIx4P/fGyYNPGZwijbqlMzv6gpmb2S61N0w/0dU1i/+7l
fLU2zX3Rvn5by+zTJhyzYGydPSvpZ9F9uFh/onuMaD8JcUcbC+uBMZsBE/YZ
k+d1WcLasl4T1F+SL241wRkTo82NmX9nj2Vn2yzOL7hZnoU5Pvm4qLz25u72
kfc314//aVXlwe/nMQn8KR6Si9fOhHiKzU/sfAsXnwlfz8ZhgMUQX3XgETqy
pSnzbhPEzrplbLabIP+OeyZ7Ttj1TS5f7KrNW5+Hy+q88koT9Cwo6CXS0zU0
4+mie9ua576E+mD4aReNTasnXDKV+SHOCWmon/tMU+PsI33dR35nsO8w9Fm7
WtM9ck/583AHeqbusa9bnc4yrxs65e0izLUFXqk3mY/CM3MOmrDfknHTnRYO
+01Qwwl+Z9eNMa+s3gQcj3UreK1BPsP6sg6FVz82A/+aPY5DfZMfNOHcOz+X
SHDJ/vK3C3aZj3q0v3v/Xa1Nk5+rrZmGTf+yxo79eykSxl8UDqOxCPHW0E/R
H2mwf7TPBHEqjoPGJPmrS1eyl4htW65an08RXDJeYuvMlAn6VDKubseN9Pjs
8dbLWzzee1t/z/TvtbXMfdzD7cc8+Whr89xjnj77CKSlae5R7+ej7S2z7+3v
mbpuQMSE9QixR6FeGZB5Yk+BHTIv+7o7B4+6+kv29+58jwnnwuGn7r/OPs/M
EwOXZT6tPr9zWL5bY7FD8NQkGMN4+XUpJsejYF9VmqC3NdZKhfp/lYxztayl
ermWXwM6PHDgsGt/G+zfDd3P/B7m+hGbzIdjLRyfj74ungm0b6h/z+u8fe+u
tuaZTyAfvCo59zfRfMWBOZeEcGj1+3PoxprazBe7O2ZuVs/NvYkxKmBO+1+1
XaHPw2GeD+MCa6ZfQQSXjdKZOhen3QSxI2KT8S49TtQvoyawsbabQMcwDkHf
nu33c/kBdcximwn3EKD97+eqptLZXxSs4b4jqAn+XVmz75DfoWOIS3BZ6BP4
gKbkWvS7bzcBHnk2Gf2O2teh/Y7AHXtZs3fuFSLs2cn/b5L1g88Ds8SpH8f1
+Oo77edJVWdRowyfFfT8G03AZbn3wNZkvoLuL6/PhdY+Lnu+dnpjdqtn197Z
2jz7cY+3fNXD7F9WpTI/qyjAXFS/TacP51fe/HzL41dPeHv1/YN9k8zfaDMB
F2I+yZDMNebZpSe1D5a1YbQr2c+G8RGbw64FXGqdqe3MDbJesM5qZA1qbFJP
0U9h+0Pou6AvxPaD0C7TssMhrjgafST8XvbbmPb0coH/GDUcJsAl9SVxqesA
6ZdlbS7jcoyN63icxmJC1kE+BmCC/pyXmeB8oUvkJ3+/RN5bJ5/fIH/PHKhq
bw1/0X6e5qY5xNdhC2MvAeaYI/82Ez73gTUciI8iJkr/lu4/luc6JoxPbUOT
uzNWOTzUP/H6gZ4jN3vyRk9u8myaG3zpmbrel17/p8+DPA6F/c62r7U9wvwN
9oYgHhkzjsKk5q88Dwf7WZUJzinR5yGsWg67QJ1J3yz5LJ6T2CTnH5IxYZ+8
UF9HSzjnnHfK7gXIqEN0bgpzUoCnGW+ff5+9jj0b80UT+EaISdqXWLfkeEfk
euyvRv1I3QiOaevFUA6ZCfIo2AfwAktebYL+DeyvcqEJegauk2v5uRawuezn
6euaRp0j9Dr0H/aUm0zg2+K5D9rnfMwEtjP7jzFfh/5mez/V80WMcm/lnon5
J1Y1FyIf0jJgieZCmgfZvQi1veTKLdL1KJgf5pytOV0ZoTPpm9V8ltjUOazk
tDb/Z/xd93aMwmgpMuZ4jdfifDFXdbKzve9qlz02PLAPcUzmqOIn1i/WM+ur
7Zp59jNgLifPWtGxcWKRZ5K8xoTPDWIfFe7VPD+Iv7PWhjn9zB/GtdYP9k71
uJ6lt3sr62qAM9aXsSaEdaqw168xQYxW97K21zjHdL450/UDdkzIhdtinMiO
F+k92J5jHZMaNYFtRC6jMclzvm27ck3oyiJ8lthkrSSxif07IesTY2DnlxOf
O0x4z6NwPheDS3s9jFnXo42LNTeZrsn+T3st93dPoacszxKCbiF/xboGJ5yQ
6+AZ+tRcYy+qNOFcTvJTFxaJQ32GF/sJn2OCM/bIUX5b/WTdja8/a+sydxbY
lunsX5ncesZaBT5Zo3qNCfL6rjEBb9VxH/I/Wwdq26DUubLnplSx5zFqXyAe
6X+DzrX1JDHJ3GzWM3GMV72udOBS81m7jhl8gLYPnh08DjweutNV/0EbYbsp
jKHbcfQo0VxW78U6P07bnZzbA51ts593xOGxnnXfA9YHav7KXhbsu8n8ap5F
q88CsvUia0xtLObXgik8+1K/Rr6S941XpbJfsZ+jqTHzeZPT53he9pVlzvwx
E+ARew19WPRbUs9sMwH/5O94nXrM7p251L21mMynn2nvMn+ZdSmw97H2ojBp
89c1oytLwGaeW5mcbxG6o9Lk1i04nsYn66IY03DZEFpcvh4X/7HtGMYP6bfL
++62Dhy60cX/0AvLBDpF+yfpf2VNLZ4F9jQwyfNn7d6bGouce41Fjb28RIx5
QZ5Hf8/0JtczSDwJzwzMYC+BLmRNFvvn6bpHnZPPeCvzHWyfC/dU5jVwfmys
uvZUm9cshhPpPVlzYn3v0JHavtA1TMy3s88kCe2PK423JfBZG5v0BRX4JUwY
n6zPapWxY5/kXhPOa7Htf5fYfgLGDHuV6Bgn48++r9iV5+CtafTGep0S9n3a
b8JnXLD/gj7PgT6cYjzVicVia8G49earqtPZa+37l/6hnSaII+ueCTMm6Jd7
UN5jnTA5H33KLSbIY2C8kHuqjVXXvqptxCguNB8niuJC2ver48XEY4vMj+5v
wPOpbEyuOf46j860sUlfEP2Gl8o42DVaGCfYY8xlgR5lr2TGqFhP2WncvnMt
nSbIoeHftqn11GLCa4wxsL6GhsxX7XXd2JD5lgnXbLC3xV5ZZzwTqt4EfcTW
mzAmNR4XpBsXOP68jj/mVcnsp+37R8xExoK49Hm7CXLddY+VXfI53Rug0QQ9
rWpMkHvUYM0V5ygqllEsrmxLKVyI/lydx8h4sa5RYT01eBvtCxuTBf7XUudk
NYkp5FXaF6R1J+IAjL1dboK4W7kJ57GkrTXA3LPGBQpzaOpMkMdWI5JWwuvj
b1p7O2ecNRhdHQPQk+zFzryeMROcochzZ+hrh67UvYpCtootyzDufrwqUZV9
yb53yYmxz/linIh5g8yH0PkvjfJMrO+ALVapJKnmKgqr3Fe5n2q8LoUL2TyI
el3nbuj6TdwvfXCs72U/KVtPhuZppbF1BnUn8flqE+hP8lus3/UmyGXReSw6
76xS1kbSkpSI/XqVKcxlYz5NufrJtZaUNdjoqh/t755Gr1PWUzHnBXyK65jn
H+mzTYnL3zYO/biM4+3rS4/DTrtz70bZI545wWMmXPNi52+3mbD/Sp/drfON
uKdyrjiOel+191Tm9JKr2HyInIjSZf3fxYFaTDiHSucz6vsnHrWOpL1fwF2X
Y45Wi5hCXUCOpbmtHXdjbFznsDDvbKNaA8RsmZItJshdo2wW4d9wPV2uZIO6
Pn1Sfh5EbV3mCYdf9mkT7o/B/hMal1pf2v72vB15BsbaH2PX+d0eVp80hWfG
6D4adv4Le45rvwjjrewfgZ/sHcH+EXquOC/kQJUmvI+SqxC3FOKXYvOfKA6E
axGH+C7uv6HeBibcn8bmrQV2/kpj6Z8Jm9SdWn9qHUqMkuvqfDO9BtabIPfM
JXx/nRLmtOlr2vls5NSJzrbZGyLi8uCxzHWx+8KQxzK/UtcInZHYtBrfyHOC
21vm7pB7w95h9xpifgB0KM9D4nNUmsCnzDyki0yQZ6T7Ltl9Xlz7KvdTzVPm
40JREsWDuBdzD9Z7Ce9dx4pte/+sxeQi8EkdqvUocarnn2uAcnGE6M/ov+V6
0rltvD5tXub2Jly9N1FDagr7wugeYvWyZux6hGWv3bPG9NxkdfYNEX7Yerk3
1tvp+gpbV7Ina8qEe4fq/oTnKeGeqm0Tzo2NVa1XabO4uJDNh2xxcSFeU+cz
FsvdiMTjcs3PWhD7uU1h7gox6sIp51+vgYXKq5Wcp677L9T/mXNKf7Gf21tT
k/ljByd8Xq1p1nJB17AHBWvdz3gPCmssz01UZf+bfb94BpPDGe7Nrtnn/bOu
QtcFV5qgLpj1+npNR82VniN7X7XxavMgzYWi+JDNhWwepM8zni93w+kPX2ms
rBJ82npU49SFV50bWkxeZQmvEXVdnaPk96ft757e6+KFyD2w1jXsNbtnk10r
pG3M5cblOTW1mS4n7+6cQf6O5rDsb6PvX+8r7F+u87fts8zPsX7a3MeFVXtP
dXEhzYcWw4UuUNfXe7Adn3pF68glYFTrU41XLTZ2bXH9zTmO6+o8NmKT9d3l
yVT2+458tn+r1jXWuLYxWVtbaQpzoJetLsEap3NdMUvUk5gch4XfUveM0Lnm
mofrcynK1L27fFe/ZaLnKWrvs/dOmwuVyoc0D3Lh0JW7EeNx+TA6H25dUsp1
dD0MfU9+fXdr89xbnXqoZ9sRtbajfJn6rN1l5bLq/s9pb5lb793TP9j32NyU
uVfuhRwWel1zWDs2ojks9pSo3jbzjW/UnuraP11caD4+NB8PKqoXlzr2r2Qp
AVeLFnt9m3AfMb9X9fDAeLPL/9PeOvtpU2ijYX0jFsE4JrjsGenXrdb/uVWp
7O2uvWOofwz30mJKO7ub923vJ0Xvu4Rxn48HLZYLLWhPXul1/UqQ5Rh7C5fn
mnBP3Ej/D3JoPZ05ZYpz2SoT9Dpctj4x1hqHv+cnEf4ecFJwU9fZ3VrP6z4a
2me16HsuAadnkgvFWFzDote4CffEBZfdPNR/eNilj/o6Zx4w4Ro/6p6ovmrL
0pNC369n/17jrB3pnUbuA/QfOewuE81hGbOcj8MuOSdiiXiNcfgKEjWnLi4L
HlqBnBl77Sers39r6cxithrP3F2SzlT3GqkrcY6ECfw9uBfoccYsbQ6rzzuM
2kdWpAYxxtwrW+y1bgIum++72dMxk3XppY7W2c+Y4ryQ/h87lrkonan3kChd
KbERxiyZp651Je+VvJvndtMPuyZ6jMdy9ouFS9b95/2y0HupdPab89iZjGWy
n5OukY7q3b0Ym+23onywoiuhpxmz1OfKRfmp7Pukbl/2mGsssZQipjiXRXy9
HHrIpZ9am+e+aMLxQPbDs+OBi+59aMJ87hxvP7jbqSs7Zo6KnmZN13bj9veQ
w1KvI+c7Kq4T4zKWFRETzWVDZ5W5dKbkAN2kdBGwoGMPOpd9Uf0P9f3V1mZS
rntQuhL6r8eE+2jb/h72PaEdDN/xGcuDiCWWxYiljxjvJpflWWUVQ/0T212Y
kLxZve6jdKa2Mwt4omvt23tGoir7Ndc9wAZ26Moof8+QKfT3nNG8wVhiWYxE
6Ezm5W2gzqyvz3yqiA9oj7X2o+w3OzYY2cfAhPnrba7vTtdk/0j0XpspPHPC
pSu5Z9hx1tjfE8uqEgcu7VimX5uJPJqo87CFz+r1T98sdaaunYrksy5Mejq5
0+XrQT7S0MBe2on2+Wm2rtR+KZ3fY9eLvsreK1Z6fmJ55YrGgYk+3zPV3TFz
S4SN97eSO6t1JutMqDPt/sGRPSx4L/C/uuq4cnn0c/c4dKUrj8CuFS3Gr2N/
TyyrRhw6k/4f+3zPuprazH8sYmsSB9tNod+Ttpyda+DqlefnB7r6gyhfD3Qe
45X2eY/F6tFcMZyYw8ay6sTWU8Z9vidwlcYZqFF81tNhT5pwnFD7Pl181sZm
XrzvcNqzPn/t38OcAOb2uPLTXX0VmPOgdeWqP381lleuLFBnwldSN9R3ZMaF
GYVNxgoZN7HPc7P7fId6KrjqKpX/NWOCuAjsRVctl+2D7Vb3EOvKWNaMWDqT
MROnnQm909k+e1cUdnBOfV/PNvS23C66CjEMxjQrTc4PusEEPXT8vlA4y6Ay
mf1yEczTpmwxxX09dt5usVyHWFfGsqrFhLms1pmh3DzROy319ZlIDMEXhPPp
BRuIT7C3lX2Oid9H0cPcuMdR/zrqehITqRV8dwreXfxV5zkwP50+2FhXxrLm
xBRy2SidmRT90+5h88+isARpbMj8m+H+iauV3mJMH/jeMtg71Z1KZwvOE3Ng
skbw1SE4t2OVuieY3atZ27cbYl0Zy1qTIjpT25kJE/hDO11nmxToz1T2Z8Bw
c9PcI02NmQ96v3+yKpV9br6/k1rnWhOcve3CpO3roa6kr8fVR2FRefSxxLIS
YunMqHgmbLQqo/JSezpm3j0fxkoVD8P/0uT8ruSuGpO0KfV56lG+Huhm2rQ6
tyfWlbGsGTGFfFbXgPn9LE0ubgIfEPt29IGvVqezP1oqHj09+kJf1/QxE5yV
RR/PVqUn6efR/JWxShd/ZXyGcZFYV8aypsSYgnimXWvi5LMm54vZ1t4y+0nX
eZrzCeKi4LkmOAeLZ2oPCTfV+Tzs/273aaaPSeczLCg/d6XHPZZY5pMiOpN8
lmcnVApXDMUu+nq2H0IvIJw7NB8eU+nsf+/umLm3v3fniAmfP8fz7clb6XfV
mNR5ufS/Fsv/KzjPKMZkLGtJHNjUcZP82QnCFWEHIrcHdh3z4vL1VkN9k8c9
7J1E/Qmkq332w0N9R2738HtQPrvdBOfL8/+75Bo2b9WY1H4eYpL8ledXM4ch
9vXEsubFFPJZ9oHW/lnamuCMsDVh1/WYcM6q1nPjCld75D19Trk+z3zMwqP+
WxuT3bIvYH/Q/aVdscqYv8aypsWhM/W5Ji5bE3Zdu2CTdiHPuNP4omh/qi1R
n6U9uV3w323CZ8oyJuI60yDWlbGseXHoTPJZl63pwib1Jn021H/E2n4Txt54
xHu6Z622J21MapuS55XH/DWWs04snbkQbAIf2t6kD2eHcduLUbjUfFfrSFwL
viFtT6ZET2o/j43JmL/GclZJEWzSD0RsbhJ8JE2Qd4C4Ra8JYpA7lP4kRnXe
uW13ajziGtDD0MfNJvDxMB5iY1LblLGujOWsE1Noa2o/ELG5XrBZLnhBDAW8
tk30G/A5KPgE1nYK7uh7HVH/32HhsVeu0SrXrDVB3gDtSe17jTEZy1kvJmxr
FsMm/bTAC/L1YHMyn475O9Sfg4K7YcHqVvV/vNev8AhsN4mOzOe+m6APgq7p
jDEZyytGFohN+mmZS5sQvVaj8AmMdQjeugV7lB55rUs+0yp4rBc84lrgyqwV
47nrF5rCHgih3kErPX6xxHKmZB5s0hfEs+Fpc25R+EyLzmsUvLWItIrw/3iv
QenHpFwDWN9owrXVF5iAu8aYjOWMi/fvWk/Qn+O0kmc9Ob5M1z9tScF1vX/3
WZ95Xq3569TrN5pcrFDzWuJzo2AKtmel4KxaMJcWfVqj/p9SWCwX/QjOul7p
SM1bf6zuY1kxqa775Eqvh1hWVkQX2Hi0BfhILvF77Guecnzm2QXi8noT1p08
I/5ieR7yW2B0k+B0i+BOyxZ5b5N8lr0NLrXwqHWkxuWy6skYl7GotaCxcErj
z/t30sLIpUv4Hl7nRf5cwGeel9ftvq/ktTo36HyFT3BO6lDgbINgziUb5DOX
yd+8Rq6hOeur1Pc9b+NyGecixmUsWAfH1Vq4L+IzmlsumtOqa+h9QO8Bnep9
rv3nrWvY2GSMk7rzPMESMHqhwujFgjmXXKywSJ+OxqPdezaPyzMwHzEuYzFq
jb0YpQtNzvZa8nrR11DYnFbvc4845cKlydm/vMZ1Cp/QdW9X71FwFvyA4Iy6
FPJ7nvwP67MfNbncH/aydOGR31cSLk2OEx933B/2u84iYzRtwrr5lP35WM4+
MYF+ctp6Z+D79JqjDr5PvX9KXjteIi712nVJnQn6xj42z2f3mICv2nhcLC7n
u7+kY4yi5EWzRDs/ltUtsh8vmZ+W8H0al8TYs+p9rt/OBeDyWnltxtI/5Le7
1esnBGc9jtf4Ou3ZL5jgnIQQHh33ebrEMdZ70EjE6xqDJ9Xr2s4/43toLCsn
1jp3xSxcPtrnl/B9Gpd5XS3vXWr9f0G4VO/ZOi2lPvuoA6u4/h2CaycObTyq
71qyfWnCtsFJxxi5fGIvqvcX7X+LZXXLSuJS/s911qn0yrPyXqm4xN8ft/RK
ft0Lxi6z1rYW2LuaGxc7X7pkXM53f44xcsWQTqn3R1Z6/cRyZsSE7cuT83yW
fprlxKW2J0P2Zim4dOwfp0zYz0JcUo/auQta5uXzpeJyIffnGKOC+bAwHePy
LBZjxQkjPnOpWg/Licv71DoN+WcXiktrfR+P+D7nnmNyXPK4hZsC/uj4u1Ls
y5LuT2PXcS2tL2O/7FksxdaN+ozWL8uJS3LXF9X+kJT3ForLvA6xvquAC1jP
ascnTrmuE/EcpeBywfdnjVEx+3LevSOWtS0mpwu1Hx/r6FL1nm0PaZxon+K8
cU0HLi+1rv2i+uxCcXmf4zWseZ27cNJ1v+o5k+r7nl3Ac5SCywXfnzVGIZ1p
zUNRmyOWs0OsdemSF5WuWTZcymvPR6zDheJyxETfM/WLXvenIj5PmV7Ac8wX
j6QkF3F/+n3X3y05TzmWtSUmHM+n3Cfri7ptuXGpcXJcvV6K38fOizkp96x1
0sg8z3nKLNCXUgouS70/6zPXWvgM5S7HEkssscQSSyyxxBJLLLHEEkssscQS
SyyxxBJLLLHEEkssscQSSyyxxFIo/x/outWB
                    "], {{0, 230}, {230, 
                    0}}, {0, 255},
                    ColorFunction->RGBColor],
                    BoxForm`ImageTag[
                    "Byte", ColorSpace -> "RGB", Interleaving -> True],
                    Selectable->False],
                    BaseStyle->"ImageGraphics",
                    ImageSizeRaw->{230, 230},
                    PlotRange->{{0, 230}, {0, 230}}]}], "}"}], ",", "1"}], 
                  "]"}], "]"}], "]"}], ",", 
               RowBox[{"Alignment", "\[Rule]", "Center"}], ",", "2"}], "]"}], 
             "}"}], ",", "\[IndentingNewLine]", "\[IndentingNewLine]", 
            RowBox[{"{", 
             RowBox[{"Insert", "[", 
              RowBox[{
               RowBox[{"Grid", "[", 
                RowBox[{"Partition", "[", 
                 RowBox[{
                  RowBox[{"Join", "[", 
                   RowBox[{
                    RowBox[{"{", 
                    RowBox[{"Insert", "[", 
                    RowBox[{
                    RowBox[{"Grid", "[", 
                    RowBox[{"{", 
                    RowBox[{"{", 
                    RowBox[{
                    RowBox[{"Style", "[", 
                    RowBox[{
                    "\"\<MetaData:\>\"", ",", "15", ",", "Underlined", ",", 
                    "Bold"}], "]"}], ",", "\"\<\>\""}], "}"}], "}"}], "]"}], 
                    ",", 
                    RowBox[{"Alignment", "\[Rule]", "Left"}], ",", "2"}], 
                    "]"}], "}"}], ",", "\[IndentingNewLine]", 
                    RowBox[{"{", 
                    RowBox[{"Framed", "[", "\[IndentingNewLine]", 
                    RowBox[{"Insert", "[", "\[IndentingNewLine]", 
                    RowBox[{
                    RowBox[{"Insert", "[", "\[IndentingNewLine]", 
                    RowBox[{
                    RowBox[{"Grid", "[", "\[IndentingNewLine]", 
                    RowBox[{
                    RowBox[{"Transpose", "[", "\[IndentingNewLine]", 
                    RowBox[{"Partition", "[", 
                    RowBox[{
                    RowBox[{"{", "\[IndentingNewLine]", 
                    RowBox[{
                    RowBox[{"Insert", "[", "\[IndentingNewLine]", 
                    RowBox[{"(*", 
                    RowBox[{
                    RowBox[{
                    "these", " ", "are", " ", "4", " ", "functions", " ", 
                    "that", " ", "are", " ", "output", " ", 
                    RowBox[{"together", ".", " ", "The"}], " ", "4", " ", 
                    "functions", " ", 
                    RowBox[{"are", ":", " ", 
                    RowBox[{"mzML", " ", "file", " ", "version"}]}]}], ",", 
                    " ", "discription", ",", " ", "software", ",", " ", 
                    RowBox[{"and", " ", "spectrum", " ", 
                    RowBox[{"list", "."}]}]}], "*)"}], "\[IndentingNewLine]", 
                    
                    RowBox[{
                    RowBox[{"Grid", "[", "\[IndentingNewLine]", 
                    RowBox[{
                    RowBox[{"Partition", "[", "\[IndentingNewLine]", 
                    RowBox[{
                    RowBox[{"Join", "[", 
                    RowBox[{
                    RowBox[{"{", 
                    RowBox[{"MzmlVersion", "[", "overall", "]"}], "}"}], ",", 
                    
                    RowBox[{"{", 
                    RowBox[{
                    "MzmlFileDescriptionFileContent", "[", "overall", "]"}], 
                    "}"}], ",", 
                    RowBox[{"{", 
                    RowBox[{"MzmlSoftware", "[", "overall", "]"}], "}"}], ",", 
                    RowBox[{"{", 
                    RowBox[{"MzmlSpectrumList", "[", "overall", "]"}], 
                    "}"}]}], "]"}], ",", "1"}], "]"}], ",", 
                    RowBox[{"Dividers", "\[Rule]", "Center"}]}], "]"}], ",", 
                    RowBox[{"Alignment", "\[Rule]", "Left"}], ",", "2"}], 
                    "]"}], ",", "\[IndentingNewLine]", "\[IndentingNewLine]", 
                    
                    RowBox[{"Insert", "[", "\[IndentingNewLine]", 
                    RowBox[{"(*", 
                    RowBox[{"these", " ", "are", " ", "2", " ", "other", " ", 
                    "functions", " ", "that", " ", "are", " ", "output", " ", 
                    
                    RowBox[{"together", ".", " ", "The"}], " ", "2", " ", 
                    "functions", " ", 
                    RowBox[{"are", ":", " ", 
                    RowBox[{
                    "mzML", " ", "file", " ", "data", " ", "processing", " ", 
                    "and", " ", "instrument", " ", 
                    RowBox[{"configuration", "."}]}]}]}], "*)"}], 
                    "\[IndentingNewLine]", 
                    RowBox[{
                    RowBox[{"Grid", "[", "\[IndentingNewLine]", 
                    RowBox[{
                    RowBox[{"Partition", "[", "\[IndentingNewLine]", 
                    RowBox[{
                    RowBox[{"Join", "[", 
                    RowBox[{
                    RowBox[{"{", 
                    RowBox[{"MzmlDataProcessing", "[", "overall", "]"}], 
                    "}"}], ",", 
                    RowBox[{"{", 
                    RowBox[{
                    "MzmlInstrumentConfiguration", "[", "overall", "]"}], 
                    "}"}]}], "]"}], ",", "1"}], "]"}], ",", 
                    RowBox[{"Dividers", "\[Rule]", "Center"}]}], "]"}], ",", 
                    RowBox[{"Alignment", "\[Rule]", "Left"}], ",", "2"}], 
                    "]"}]}], "}"}], ",", "1"}], "]"}], "]"}], ",", 
                    "\[IndentingNewLine]", 
                    RowBox[{"Dividers", "\[Rule]", "Center"}]}], "]"}], ",", 
                    RowBox[{"Alignment", "\[Rule]", "Top"}], ",", "2"}], 
                    "]"}], ",", 
                    RowBox[{"{", 
                    RowBox[{
                    RowBox[{"Background", "\[Rule]", 
                    RowBox[{"{", 
                    RowBox[{"None", ",", 
                    RowBox[{"{", 
                    RowBox[{"{", 
                    RowBox[{"Lighter", "[", 
                    RowBox[{
                    RowBox[{"Blend", "[", 
                    RowBox[{"{", 
                    RowBox[{
                    RowBox[{"Lighter", "[", 
                    RowBox[{"LightBlue", ",", "0.1"}], "]"}], ",", 
                    RowBox[{"Lighter", "[", 
                    RowBox[{"LightGray", ",", "0.9"}], "]"}]}], "}"}], "]"}], 
                    ",", ".1"}], "]"}], "}"}], "}"}]}], "}"}]}], ",", 
                    RowBox[{"Spacings", "\[Rule]", 
                    RowBox[{"{", 
                    RowBox[{"2", ",", 
                    RowBox[{"{", 
                    RowBox[{"2", ",", 
                    RowBox[{"{", "0.7", "}"}], ",", "0.9"}], "}"}]}], 
                    "}"}]}]}], "}"}], ",", "2"}], "]"}], "]"}], "}"}]}], 
                   "]"}], ",", "1"}], "]"}], "]"}], ",", 
               RowBox[{"Alignment", "\[Rule]", "Left"}], ",", "2"}], "]"}], 
             "}"}]}], "]"}], ",", "1"}], "]"}], "]"}]}], "Input"], ";", 
     "\[IndentingNewLine]", "\[IndentingNewLine]", 
     RowBox[{"Return", "[", "metaDataOverall", "]"}]}]}], "]"}]}]], "Input",
 InitializationCell->True,
 InitializationGroup->True,
 CellChangeTimes->{{3.648920653584135*^9, 3.6489208612180233`*^9}, 
   3.6489210158012114`*^9, {3.648921064863975*^9, 3.648921065487198*^9}, {
   3.648921250272161*^9, 3.6489212610094976`*^9}, {3.6489269940480537`*^9, 
   3.648926999492222*^9}, {3.6489271540587683`*^9, 3.6489271651118317`*^9}, 
   3.6573171946684437`*^9, 3.657408570824589*^9, 3.657415788417777*^9, {
   3.657419538294684*^9, 3.657419547027165*^9}, 3.6574196118234873`*^9, {
   3.657422368117879*^9, 3.657422369747954*^9}, {3.657422419971952*^9, 
   3.657422421457323*^9}, {3.657422512602511*^9, 3.657422534224226*^9}, 
   3.657422597135128*^9, {3.657422863807046*^9, 3.657422931203217*^9}, {
   3.657423162740684*^9, 3.657423167578923*^9}, {3.657423206005631*^9, 
   3.65742322111306*^9}, {3.657423367708335*^9, 3.657423369949401*^9}, {
   3.6579226941252947`*^9, 3.6579227186988983`*^9}, 3.688152991958515*^9, 
   3.68815616555541*^9, {3.688935700629681*^9, 3.6889357015553627`*^9}}]
}, Closed]]
}, Closed]],

Cell[CellGroupData[{

Cell["MZML Back-End:", "Subchapter",
 InitializationCell->True,
 InitializationGroup->True,
 CellChangeTimes->{{3.641786737434413*^9, 3.641786829124805*^9}, {
   3.6418238840722103`*^9, 3.641823886343548*^9}, {3.643385693105163*^9, 
   3.643385695393354*^9}, {3.643386033066502*^9, 3.643386037601122*^9}, {
   3.643386087407484*^9, 3.643386087909823*^9}, {3.6457512997797203`*^9, 
   3.645751302072047*^9}, 3.645751455446384*^9, 3.649092496458444*^9, {
   3.6499611481265182`*^9, 3.649961149742342*^9}, {3.649961180275613*^9, 
   3.649961186643022*^9}, {3.650306704683824*^9, 3.650306707499609*^9}}],

Cell[BoxData[
 RowBox[{"Clear", "[", 
  RowBox[{
  "mzmlControlledVocabulary", ",", 
   "MzmlDictionaryAssociationForAccessionNumberAndNames", ",", 
   "MzmlDictionaryMSUOLabeling", ",", "MzmlTimeAndMassLabeling", ",", 
   "MzmlSpectrumBinaryDecoder", ",", "MzmlOffSetListCounter", ",", 
   "MzmlSpectrumSelector", ",", "MzmlGetSpectraMSLevel", ",", 
   "MzmlSpectrumMassTimeAssociation", ",", "MzmlGetChromatogramTIC", ",", 
   "MzmlTotalIonChromatogram", ",", "MzmlGetPrecursorSpectraAtMSLevel", ",", 
   "MzmlGetMSSpectraLocationAndBinary", ",", "MzmlSpectrumPlotLabels", ",", 
   "MzmlSpectrumPlotter"}], "]"}]], "Input",
 InitializationCell->True,
 InitializationGroup->True,
 CellChangeTimes->{{3.650306518934114*^9, 3.650306684771881*^9}, 
   3.652661833901569*^9, 3.652661920560135*^9, 3.652661995020323*^9, 
   3.652662159800791*^9, {3.655138435393155*^9, 3.6551384364065847`*^9}, 
   3.655218613519959*^9, 3.655403917786087*^9, 3.655417154702448*^9, 
   3.6554748282033653`*^9, 3.655510834683689*^9, 3.655517254855012*^9, 
   3.65713379578019*^9, 3.657214155986356*^9, 3.6572339786724787`*^9, 
   3.657234020844782*^9, 3.657234057636709*^9, {3.658170195621418*^9, 
   3.6581701962345333`*^9}, {3.658170331056115*^9, 3.658170333027431*^9}}],

Cell[CellGroupData[{

Cell["Function I \"MzmlDictionary&Labeling\":", "Subsection",
 InitializationCell->True,
 InitializationGroup->True,
 CellChangeTimes->{{3.630435437083754*^9, 3.630435439905949*^9}, 
   3.630436042973824*^9, {3.63077208757241*^9, 3.63077209447475*^9}, {
   3.6374150266007957`*^9, 3.637415034312352*^9}, {3.641433781278245*^9, 
   3.641433781502376*^9}, 3.6419173418244953`*^9, {3.648219104639389*^9, 
   3.648219105036327*^9}, 3.649073832921698*^9, {3.649083626558959*^9, 
   3.649083636515766*^9}, {3.657233850939744*^9, 3.657233851952551*^9}}],

Cell[CellGroupData[{

Cell["mzML Controlled Vocabulary Constant:", "Subsubsection",
 Selectable->False,
 Deletable->False,
 ShowGroupOpener->False,
 InitializationCell->True,
 InitializationGroup->True,
 CellChangeTimes->{{3.64892297563735*^9, 3.648922985578772*^9}, {
   3.6490893935020037`*^9, 3.649089395516583*^9}, 3.65266202714992*^9}],

Cell[BoxData[
 RowBox[{
  RowBox[{"mzmlControlledVocabulary", "=", 
   RowBox[{"{", 
    RowBox[{
    "\"\<[Typedef]\>\"", ",", "\"\<id: has_regexp\>\"", ",", 
     "\"\<name: has regexp\>\"", ",", "\"\<\>\"", ",", "\"\<[Typedef]\>\"", 
     ",", "\"\<id: has_units\>\"", ",", "\"\<name: has_units\>\"", ",", 
     "\"\<\>\"", ",", "\"\<[Typedef]\>\"", ",", "\"\<id: part_of\>\"", ",", 
     "\"\<name: part_of\>\"", ",", "\"\<is_transitive: true\>\"", ",", 
     "\"\<\>\"", ",", "\"\<[Typedef]\>\"", ",", "\"\<id: has_order\>\"", ",", 
     "\"\<name: has_order\>\"", ",", "\"\<\>\"", ",", "\"\<[Typedef]\>\"", 
     ",", "\"\<id: has_domain\>\"", ",", "\"\<name: has_domain\>\"", ",", 
     "\"\<\>\"", ",", "\"\<[Term]\>\"", ",", "\"\<id: MS:0000000\>\"", ",", 
     "\"\<name: Proteomics Standards Initiative Mass Spectrometry \
Vocabularies\>\"", ",", 
     "\"\<def: \\\"Proteomics Standards Initiative Mass Spectrometry \
Vocabularies.\\\" [PSI:MS]\>\"", ",", "\"\<\>\"", ",", "\"\<[Term]\>\"", ",", 
     "\"\<id: MS:1000001\>\"", ",", "\"\<name: sample number\>\"", ",", 
     "\"\<def: \\\"A reference number relevant to the sample under study.\\\" \
[PSI:MS]\>\"", ",", 
     "\"\<xref: value-type:xsd\\\\:string \\\"The allowed value-type for this \
CV term.\\\"\>\"", ",", "\"\<is_a: MS:1000548 ! sample attribute\>\"", ",", 
     "\"\<\>\"", ",", "\"\<[Term]\>\"", ",", "\"\<id: MS:1000002\>\"", ",", 
     "\"\<name: sample name\>\"", ",", 
     "\"\<def: \\\"A reference string relevant to the sample under study.\\\" \
[PSI:MS]\>\"", ",", 
     "\"\<xref: value-type:xsd\\\\:string \\\"The allowed value-type for this \
CV term.\\\"\>\"", ",", "\"\<is_a: MS:1000548 ! sample attribute\>\"", ",", 
     "\"\<\>\"", ",", "\"\<[Term]\>\"", ",", "\"\<id: MS:1000003\>\"", ",", 
     "\"\<name: sample state\>\"", ",", 
     "\"\<def: \\\"The chemical phase of a pure sample, or the state of a \
mixed sample.\\\" [PSI:MS]\>\"", ",", 
     "\"\<is_a: MS:1000548 ! sample attribute\>\"", ",", "\"\<\>\"", ",", 
     "\"\<[Term]\>\"", ",", "\"\<id: MS:1000004\>\"", ",", 
     "\"\<name: sample mass\>\"", ",", 
     "\"\<def: \\\"Total mass of sample used.\\\" [PSI:MS]\>\"", ",", 
     "\"\<xref: value-type:xsd\\\\:float \\\"The allowed value-type for this \
CV term.\\\"\>\"", ",", "\"\<is_a: MS:1000548 ! sample attribute\>\"", ",", 
     "\"\<relationship: has_units UO:0000021 ! gram\>\"", ",", "\"\<\>\"", 
     ",", "\"\<[Term]\>\"", ",", "\"\<id: MS:1000005\>\"", ",", 
     "\"\<name: sample volume\>\"", ",", 
     "\"\<def: \\\"Total volume of solution used.\\\" [PSI:MS]\>\"", ",", 
     "\"\<xref: value-type:xsd\\\\:float \\\"The allowed value-type for this \
CV term.\\\"\>\"", ",", "\"\<is_a: MS:1000548 ! sample attribute\>\"", ",", 
     "\"\<relationship: has_units UO:0000098 ! milliliter\>\"", ",", 
     "\"\<\>\"", ",", "\"\<[Term]\>\"", ",", "\"\<id: MS:1000006\>\"", ",", 
     "\"\<name: sample concentration\>\"", ",", 
     "\"\<def: \\\"Concentration of sample in picomol/ul, femtomol/ul or \
attomol/ul solution used.\\\" [PSI:MS]\>\"", ",", 
     "\"\<xref: value-type:xsd\\\\:float \\\"The allowed value-type for this \
CV term.\\\"\>\"", ",", "\"\<is_a: MS:1000548 ! sample attribute\>\"", ",", 
     "\"\<relationship: has_units UO:0000175 ! gram per liter\>\"", ",", 
     "\"\<\>\"", ",", "\"\<[Term]\>\"", ",", "\"\<id: MS:1000007\>\"", ",", 
     "\"\<name: inlet type\>\"", ",", 
     "\"\<def: \\\"The nature of the sample inlet.\\\" [PSI:MS]\>\"", ",", 
     "\"\<relationship: part_of MS:1000458 ! source\>\"", ",", "\"\<\>\"", 
     ",", "\"\<[Term]\>\"", ",", "\"\<id: MS:1000008\>\"", ",", 
     "\"\<name: ionization type\>\"", ",", 
     "\"\<def: \\\"The method by which gas phase ions are generated from the \
sample.\\\" [PSI:MS]\>\"", ",", 
     "\"\<relationship: part_of MS:1000458 ! source\>\"", ",", "\"\<\>\"", 
     ",", "\"\<[Term]\>\"", ",", "\"\<id: MS:1000009\>\"", ",", 
     "\"\<name: ionization mode\>\"", ",", 
     "\"\<def: \\\"OBSOLETE Whether positive or negative ions are selected \
for analysis by the spectrometer.\\\" [PSI:MS]\>\"", ",", 
     "\"\<comment: This term was made obsolete because it was replaced by \
scan polarity (MS:1000465).\>\"", ",", "\"\<is_obsolete: true\>\"", ",", 
     "\"\<\>\"", ",", "\"\<[Term]\>\"", ",", "\"\<id: MS:1000010\>\"", ",", 
     "\"\<name: analyzer type\>\"", ",", 
     "\"\<def: \\\"OBSOLETE The common name of the particular analyzer stage \
being described. Synonym of mass analyzer, should be obsoleted.\\\" \
[PSI:MS]\>\"", ",", 
     "\"\<comment: This former purgatory term was made obsolete.\>\"", ",", 
     "\"\<is_obsolete: true\>\"", ",", "\"\<\>\"", ",", "\"\<[Term]\>\"", 
     ",", "\"\<id: MS:1000011\>\"", ",", "\"\<name: mass resolution\>\"", 
     ",", "\"\<def: \\\"Smallest mass difference between two equal magnitude \
peaks so that the valley between them is a specified fraction of the peak \
height.\\\" [PSI:MS]\>\"", ",", 
     "\"\<xref: value-type:xsd\\\\:string \\\"The allowed value-type for this \
CV term.\\\"\>\"", ",", "\"\<is_a: MS:1000503 ! scan attribute\>\"", ",", 
     "\"\<\>\"", ",", "\"\<[Term]\>\"", ",", "\"\<id: MS:1000012\>\"", ",", 
     "\"\<name: resolution measurement method\>\"", ",", 
     "\"\<def: \\\"Which of the available standard measures is used to define \
whether two peaks are separate.\\\" [PSI:MS]\>\"", ",", 
     "\"\<is_a: MS:1000596 ! measurement method\>\"", ",", "\"\<\>\"", ",", 
     "\"\<[Term]\>\"", ",", "\"\<id: MS:1000013\>\"", ",", 
     "\"\<name: resolution type\>\"", ",", 
     "\"\<def: \\\"OBSOLETE Specify the nature of resolution for the mass \
analyzer. Resolution is usually either constant with respect to m/z or \
proportional to m/z.\\\" [PSI:MS]\>\"", ",", 
     "\"\<comment: This former purgatory term was made obsolete.\>\"", ",", 
     "\"\<is_obsolete: true\>\"", ",", "\"\<\>\"", ",", "\"\<[Term]\>\"", 
     ",", "\"\<id: MS:1000014\>\"", ",", "\"\<name: accuracy\>\"", ",", 
     "\"\<def: \\\"Accuracy is the degree of conformity of a measured mass to \
its actual value.\\\" [PSI:MS]\>\"", ",", 
     "\"\<xref: value-type:xsd\\\\:float \\\"The allowed value-type for this \
CV term.\\\"\>\"", ",", "\"\<is_a: MS:1000480 ! mass analyzer attribute\>\"", 
     ",", "\"\<relationship: has_units MS:1000040 ! m/z\>\"", ",", 
     "\"\<relationship: has_units UO:0000169 ! parts per million\>\"", ",", 
     "\"\<\>\"", ",", "\"\<[Term]\>\"", ",", "\"\<id: MS:1000015\>\"", ",", 
     "\"\<name: scan rate\>\"", ",", 
     "\"\<def: \\\"Rate in Th/sec for scanning analyzers.\\\" [PSI:MS]\>\"", 
     ",", "\"\<xref: value-type:xsd\\\\:float \\\"The allowed value-type for \
this CV term.\\\"\>\"", ",", "\"\<is_a: MS:1000503 ! scan attribute\>\"", 
     ",", "\"\<relationship: has_units MS:1000807 ! Th/s\>\"", ",", 
     "\"\<\>\"", ",", "\"\<[Term]\>\"", ",", "\"\<id: MS:1000016\>\"", ",", 
     "\"\<name: scan start time\>\"", ",", 
     "\"\<def: \\\"The time that an analyzer started a scan, relative to the \
start of the MS run.\\\" [PSI:MS]\>\"", ",", 
     "\"\<xref: value-type:xsd\\\\:float \\\"The allowed value-type for this \
CV term.\\\"\>\"", ",", "\"\<is_a: MS:1000503 ! scan attribute\>\"", ",", 
     "\"\<is_a: MS:1002345 ! PSM-level attribute\>\"", ",", 
     "\"\<relationship: has_units UO:0000010 ! second\>\"", ",", 
     "\"\<relationship: has_units UO:0000031 ! minute\>\"", ",", "\"\<\>\"", 
     ",", "\"\<[Term]\>\"", ",", "\"\<id: MS:1000017\>\"", ",", 
     "\"\<name: Scan Function\>\"", ",", 
     "\"\<def: \\\"OBSOLETE Describes the type of mass analysis being \
performed. Two primary modes are: typical acquisition over a range of masses \
(Mass Scan), and Selected Ion Detection. The primary difference is that \
Selected Ion Detection produces a single value for the signal at the selected \
mass rather than producing a mass spectrum.\\\" [PSI:MS]\>\"", ",", 
     "\"\<comment: OBSOLETE This former purgatory term was made \
obsolete.\>\"", ",", "\"\<is_obsolete: true\>\"", ",", "\"\<\>\"", ",", 
     "\"\<[Term]\>\"", ",", "\"\<id: MS:1000018\>\"", ",", 
     "\"\<name: scan direction\>\"", ",", 
     "\"\<def: \\\"Direction in terms of m/z of the scan for scanning \
analyzers (low to high, or high to low).\\\" [PSI:MS]\>\"", ",", 
     "\"\<relationship: part_of MS:1000441 ! scan\>\"", ",", "\"\<\>\"", ",", 
     "\"\<[Term]\>\"", ",", "\"\<id: MS:1000019\>\"", ",", 
     "\"\<name: scan law\>\"", ",", 
     "\"\<def: \\\"Describes the function in control of the m/z scan (for \
scanning instruments). Commonly the scan function is linear, but in principle \
any function can be used.\\\" [PSI:MS]\>\"", ",", 
     "\"\<relationship: part_of MS:1000441 ! scan\>\"", ",", "\"\<\>\"", ",", 
     "\"\<[Term]\>\"", ",", "\"\<id: MS:1000020\>\"", ",", 
     "\"\<name: scanning method\>\"", ",", 
     "\"\<def: \\\"Describes the acquisition data type produced by a tandem \
mass spectrometry experiment.\\\" [PSI:MS]\>\"", ",", 
     "\"\<comment: OBSOLETE This former purgatory term was made \
obsolete.\>\"", ",", 
     "\"\<synonym: \\\"Tandem Scanning Method\\\" RELATED []\>\"", ",", 
     "\"\<is_obsolete: true\>\"", ",", "\"\<\>\"", ",", "\"\<[Term]\>\"", 
     ",", "\"\<id: MS:1000021\>\"", ",", "\"\<name: reflectron state\>\"", 
     ",", "\"\<def: \\\"Status of the reflectron, turned on or off.\\\" \
[PSI:MS]\>\"", ",", "\"\<is_a: MS:1000480 ! mass analyzer attribute\>\"", 
     ",", "\"\<\>\"", ",", "\"\<[Term]\>\"", ",", "\"\<id: MS:1000022\>\"", 
     ",", "\"\<name: TOF Total Path Length\>\"", ",", 
     "\"\<def: \\\"The length of the field free drift space in a time of \
flight mass spectrometer.\\\" [PSI:MS]\>\"", ",", 
     "\"\<xref: value-type:xsd\\\\:float \\\"The allowed value-type for this \
CV term.\\\"\>\"", ",", "\"\<is_a: MS:1000480 ! mass analyzer attribute\>\"", 
     ",", "\"\<relationship: has_units UO:0000008 ! meter\>\"", ",", 
     "\"\<\>\"", ",", "\"\<[Term]\>\"", ",", "\"\<id: MS:1000023\>\"", ",", 
     "\"\<name: isolation width\>\"", ",", 
     "\"\<def: \\\"OBSOLETE The total width (i.e. not half for plus-or-minus) \
of the gate applied around a selected precursor ion.\\\" [PSI:MS]\>\"", ",", 
     "\"\<comment: This former purgatory term was made obsolete.\>\"", ",", 
     "\"\<xref: value-type:xsd\\\\:float \\\"The allowed value-type for this \
CV term.\\\"\>\"", ",", "\"\<relationship: has_units MS:1000040 ! m/z\>\"", 
     ",", "\"\<is_obsolete: true\>\"", ",", "\"\<\>\"", ",", "\"\<[Term]\>\"",
      ",", "\"\<id: MS:1000024\>\"", ",", "\"\<name: final MS exponent\>\"", 
     ",", "\"\<def: \\\"Final MS level achieved when performing PFF with the \
ion trap (e.g. MS E10).\\\" [PSI:MS]\>\"", ",", 
     "\"\<xref: value-type:xsd\\\\:int \\\"The allowed value-type for this CV \
term.\\\"\>\"", ",", "\"\<is_a: MS:1000480 ! mass analyzer attribute\>\"", 
     ",", "\"\<\>\"", ",", "\"\<[Term]\>\"", ",", "\"\<id: MS:1000025\>\"", 
     ",", "\"\<name: magnetic field strength\>\"", ",", 
     "\"\<def: \\\"A property of space that produces a force on a charged \
particle equal to qv x B where q is the particle charge and v its velocity.\\\
\" [PSI:MS]\>\"", ",", "\"\<synonym: \\\"B\\\" EXACT []\>\"", ",", 
     "\"\<synonym: \\\"Magnetic Field\\\" RELATED []\>\"", ",", 
     "\"\<xref: value-type:xsd\\\\:float \\\"The allowed value-type for this \
CV term.\\\"\>\"", ",", "\"\<is_a: MS:1000480 ! mass analyzer attribute\>\"", 
     ",", "\"\<relationship: has_units UO:0000228 ! tesla\>\"", ",", 
     "\"\<\>\"", ",", "\"\<[Term]\>\"", ",", "\"\<id: MS:1000026\>\"", ",", 
     "\"\<name: detector type\>\"", ",", 
     "\"\<def: \\\"Type of detector used in the mass spectrometer.\\\" \
[PSI:MS]\>\"", ",", "\"\<relationship: part_of MS:1000453 ! detector\>\"", 
     ",", "\"\<\>\"", ",", "\"\<[Term]\>\"", ",", "\"\<id: MS:1000027\>\"", 
     ",", "\"\<name: detector acquisition mode\>\"", ",", 
     "\"\<def: \\\"Method by which detector signal is acquired by the data \
system.\\\" [PSI:MS]\>\"", ",", 
     "\"\<relationship: part_of MS:1000453 ! detector\>\"", ",", "\"\<\>\"", 
     ",", "\"\<[Term]\>\"", ",", "\"\<id: MS:1000028\>\"", ",", 
     "\"\<name: detector resolution\>\"", ",", 
     "\"\<def: \\\"The resolving power of the detector to detect the smallest \
difference between two ions so that the valley between them is a specified \
fraction of the peak height.\\\" [PSI:MS]\>\"", ",", 
     "\"\<xref: value-type:xsd\\\\:float \\\"The allowed value-type for this \
CV term.\\\"\>\"", ",", "\"\<is_a: MS:1000481 ! detector attribute\>\"", ",", 
     "\"\<\>\"", ",", "\"\<[Term]\>\"", ",", "\"\<id: MS:1000029\>\"", ",", 
     "\"\<name: sampling frequency\>\"", ",", 
     "\"\<def: \\\"The rate of signal sampling (measurement) with respect to \
time.\\\" [PSI:MS]\>\"", ",", 
     "\"\<synonym: \\\"ADC Sampling Frequency\\\" NARROW []\>\"", ",", 
     "\"\<xref: value-type:xsd\\\\:float \\\"The allowed value-type for this \
CV term.\\\"\>\"", ",", "\"\<is_a: MS:1000481 ! detector attribute\>\"", ",", 
     "\"\<relationship: has_units UO:0000106 ! hertz\>\"", ",", "\"\<\>\"", 
     ",", "\"\<[Term]\>\"", ",", "\"\<id: MS:1000030\>\"", ",", 
     "\"\<name: vendor\>\"", ",", 
     "\"\<def: \\\"OBSOLETE Name of instrument vendor.\\\" [PSI:MS]\>\"", 
     ",", "\"\<comment: This term was made obsolete because it was replaced \
by instrument model (MS:1000031).\>\"", ",", "\"\<is_obsolete: true\>\"", 
     ",", "\"\<\>\"", ",", "\"\<[Term]\>\"", ",", "\"\<id: MS:1000031\>\"", 
     ",", "\"\<name: instrument model\>\"", ",", 
     "\"\<def: \\\"Instrument model name not including the vendor's name.\\\" \
[PSI:MS]\>\"", ",", "\"\<relationship: part_of MS:1000463 ! instrument\>\"", 
     ",", "\"\<\>\"", ",", "\"\<[Term]\>\"", ",", "\"\<id: MS:1000032\>\"", 
     ",", "\"\<name: customization\>\"", ",", 
     "\"\<def: \\\"Free text description of a single customization made to \
the instrument; for several modifications, use several entries.\\\" \
[PSI:MS]\>\"", ",", 
     "\"\<xref: value-type:xsd\\\\:string \\\"The allowed value-type for this \
CV term.\\\"\>\"", ",", "\"\<is_a: MS:1000496 ! instrument attribute\>\"", 
     ",", "\"\<\>\"", ",", "\"\<[Term]\>\"", ",", "\"\<id: MS:1000033\>\"", 
     ",", "\"\<name: deisotoping\>\"", ",", 
     "\"\<def: \\\"The removal of isotope peaks to represent the fragment ion \
as one data point and is commonly done to reduce complexity. It is done in \
conjunction with the charge state deconvolution.\\\" [PSI:MS]\>\"", ",", 
     "\"\<is_a: MS:1000543 ! data processing action\>\"", ",", "\"\<\>\"", 
     ",", "\"\<[Term]\>\"", ",", "\"\<id: MS:1000034\>\"", ",", 
     "\"\<name: charge deconvolution\>\"", ",", 
     "\"\<def: \\\"The determination of the mass of an ion based on the mass \
spectral peaks that represent multiple-charge ions.\\\" [PSI:MS]\>\"", ",", 
     "\"\<is_a: MS:1000543 ! data processing action\>\"", ",", "\"\<\>\"", 
     ",", "\"\<[Term]\>\"", ",", "\"\<id: MS:1000035\>\"", ",", 
     "\"\<name: peak picking\>\"", ",", 
     "\"\<def: \\\"Spectral peak processing conducted on the acquired data to \
convert profile data to centroided data.\\\" [PSI:MS]\>\"", ",", 
     "\"\<is_a: MS:1000543 ! data processing action\>\"", ",", "\"\<\>\"", 
     ",", "\"\<[Term]\>\"", ",", "\"\<id: MS:1000036\>\"", ",", 
     "\"\<name: scan mode\>\"", ",", 
     "\"\<def: \\\"OBSOLETE.\\\" [PSI:MS]\>\"", ",", 
     "\"\<comment: This term was made obsolete because .\>\"", ",", 
     "\"\<is_obsolete: true\>\"", ",", "\"\<\>\"", ",", "\"\<[Term]\>\"", 
     ",", "\"\<id: MS:1000037\>\"", ",", "\"\<name: polarity\>\"", ",", 
     "\"\<def: \\\"OBSOLETE Terms to describe the polarity setting of the \
instrument.\\\" [PSI:MS]\>\"", ",", 
     "\"\<comment: This term was made obsolete because it was redundant with \
the Pato Ontology term polarity (UO:0002186).\>\"", ",", 
     "\"\<is_obsolete: true\>\"", ",", "\"\<\>\"", ",", "\"\<[Term]\>\"", 
     ",", "\"\<id: MS:1000038\>\"", ",", "\"\<name: minute\>\"", ",", 
     "\"\<def: \\\"OBSOLETE Acquisition time in minutes.\\\" [PSI:MS]\>\"", 
     ",", "\"\<comment: This term was made obsolete because it was redundant \
with Unit Ontology minute (UO:0000031).\>\"", ",", 
     "\"\<is_obsolete: true\>\"", ",", "\"\<\>\"", ",", "\"\<[Term]\>\"", 
     ",", "\"\<id: MS:1000039\>\"", ",", "\"\<name: second\>\"", ",", 
     "\"\<def: \\\"OBSOLETE Acquisition time in seconds.\\\" [PSI:MS]\>\"", 
     ",", "\"\<comment: This term was made obsolete because it was redundant \
with Unit Ontology second (UO:0000010).\>\"", ",", 
     "\"\<is_obsolete: true\>\"", ",", "\"\<\>\"", ",", "\"\<[Term]\>\"", 
     ",", "\"\<id: MS:1000040\>\"", ",", "\"\<name: m/z\>\"", ",", 
     "\"\<def: \\\"Three-character symbol m/z is used to denote the quantity \
formed by dividing the mass of an ion in unified atomic mass units by its \
charge number (regardless of sign). The symbol is written in italicized lower \
case letters with no spaces. Note 1: The term mass-to-charge-ratio is \
deprecated. Mass-to-charge ratio has been used for the abscissa of a mass \
spectrum, although the quantity measured is not the quotient of the ion's \
mass to its electric charge. The three-character symbol m/z is recommended \
for the quantity that is the independent variable in a mass spectrum Note 2: \
The proposed unit thomson (Th) is deprecated.\\\" [PSI:MS]\>\"", ",", 
     "\"\<synonym: \\\"mass-to-charge ratio\\\" EXACT []\>\"", ",", 
     "\"\<synonym: \\\"Th\\\" EXACT []\>\"", ",", 
     "\"\<synonym: \\\"thomson\\\" EXACT []\>\"", ",", 
     "\"\<is_a: UO:0000000 ! unit\>\"", ",", "\"\<\>\"", ",", 
     "\"\<[Term]\>\"", ",", "\"\<id: MS:1000041\>\"", ",", 
     "\"\<name: charge state\>\"", ",", 
     "\"\<def: \\\"The charge state of the ion, single or multiple and \
positive or negatively charged.\\\" [PSI:MS]\>\"", ",", 
     "\"\<synonym: \\\"z\\\" EXACT []\>\"", ",", 
     "\"\<xref: value-type:xsd\\\\:int \\\"The allowed value-type for this CV \
term.\\\"\>\"", ",", "\"\<is_a: MS:1000455 ! ion selection attribute\>\"", 
     ",", "\"\<\>\"", ",", "\"\<[Term]\>\"", ",", "\"\<id: MS:1000042\>\"", 
     ",", "\"\<name: peak intensity\>\"", ",", 
     "\"\<def: \\\"Intensity of ions as measured by the height or area of a \
peak in a mass spectrum.\\\" [PSI:MS]\>\"", ",", 
     "\"\<xref: value-type:xsd\\\\:float \\\"The allowed value-type for this \
CV term.\\\"\>\"", ",", "\"\<is_a: MS:1000455 ! ion selection attribute\>\"", 
     ",", "\"\<relationship: has_units MS:1000131 ! number of detector counts\
\>\"", ",", 
     "\"\<relationship: has_units MS:1000132 ! percent of base peak\>\"", 
     ",", "\"\<relationship: has_units MS:1000814 ! counts per second\>\"", 
     ",", "\"\<relationship: has_units MS:1000905 ! percent of base peak \
times 100\>\"", ",", 
     "\"\<relationship: has_units UO:0000269 ! absorbance unit\>\"", ",", 
     "\"\<relationship: part_of MS:1000231 ! peak\>\"", ",", "\"\<\>\"", ",", 
     "\"\<[Term]\>\"", ",", "\"\<id: MS:1000043\>\"", ",", 
     "\"\<name: intensity unit\>\"", ",", 
     "\"\<def: \\\"Intensity units are commonly arbitrary. Detected in counts \
per second (cps) when using counting detectors, but measured in volts when \
using analog detectors.\\\" [PSI:MS]\>\"", ",", 
     "\"\<is_a: UO:0000000 ! unit\>\"", ",", "\"\<\>\"", ",", 
     "\"\<[Term]\>\"", ",", "\"\<id: MS:1000044\>\"", ",", 
     "\"\<name: dissociation method\>\"", ",", 
     "\"\<def: \\\"Fragmentation method used for dissociation or \
fragmentation.\\\" [PSI:MS]\>\"", ",", 
     "\"\<synonym: \\\"Activation Method\\\" RELATED []\>\"", ",", 
     "\"\<relationship: part_of MS:1000456 ! precursor activation\>\"", ",", 
     "\"\<\>\"", ",", "\"\<[Term]\>\"", ",", "\"\<id: MS:1000045\>\"", ",", 
     "\"\<name: collision energy\>\"", ",", 
     "\"\<def: \\\"Energy for an ion experiencing collision with a stationary \
gas particle resulting in dissociation of the ion.\\\" [PSI:MS]\>\"", ",", 
     "\"\<xref: value-type:xsd\\\\:float \\\"The allowed value-type for this \
CV term.\\\"\>\"", ",", 
     "\"\<is_a: MS:1000510 ! precursor activation attribute\>\"", ",", 
     "\"\<relationship: has_units UO:0000266 ! electronvolt\>\"", ",", 
     "\"\<\>\"", ",", "\"\<[Term]\>\"", ",", "\"\<id: MS:1000046\>\"", ",", 
     "\"\<name: energy unit\>\"", ",", 
     "\"\<def: \\\"OBSOLETE Energy units are represented in either eV or \
Joules.\\\" [PSI:MS]\>\"", ",", 
     "\"\<comment: This term was made obsolete because it was redundant with \
the Unit Ontology term energy unit (UO:0000111).\>\"", ",", 
     "\"\<is_a: UO:0000000 ! unit\>\"", ",", "\"\<is_obsolete: true\>\"", 
     ",", "\"\<\>\"", ",", "\"\<[Term]\>\"", ",", "\"\<id: MS:1000047\>\"", 
     ",", "\"\<name: emulsion\>\"", ",", 
     "\"\<def: \\\"State if the sample is in emulsion form.\\\" [PSI:MS]\>\"",
      ",", "\"\<is_a: MS:1000003 ! sample state\>\"", ",", "\"\<\>\"", ",", 
     "\"\<[Term]\>\"", ",", "\"\<id: MS:1000048\>\"", ",", 
     "\"\<name: gaseous sample state\>\"", ",", 
     "\"\<def: \\\"State if the sample is in gaseous form.\\\" [PSI:MS]\>\"", 
     ",", "\"\<is_a: MS:1000003 ! sample state\>\"", ",", "\"\<\>\"", ",", 
     "\"\<[Term]\>\"", ",", "\"\<id: MS:1000049\>\"", ",", 
     "\"\<name: liquid sample state\>\"", ",", 
     "\"\<def: \\\"State if the sample is in liquid form.\\\" [PSI:MS]\>\"", 
     ",", "\"\<is_a: MS:1000003 ! sample state\>\"", ",", "\"\<\>\"", ",", 
     "\"\<[Term]\>\"", ",", "\"\<id: MS:1000050\>\"", ",", 
     "\"\<name: solid sample state\>\"", ",", 
     "\"\<def: \\\"State if the sample is in solid form.\\\" [PSI:MS]\>\"", 
     ",", "\"\<is_a: MS:1000003 ! sample state\>\"", ",", "\"\<\>\"", ",", 
     "\"\<[Term]\>\"", ",", "\"\<id: MS:1000051\>\"", ",", 
     "\"\<name: solution\>\"", ",", 
     "\"\<def: \\\"State if the sample is in solution form.\\\" [PSI:MS]\>\"",
      ",", "\"\<is_a: MS:1000003 ! sample state\>\"", ",", "\"\<\>\"", ",", 
     "\"\<[Term]\>\"", ",", "\"\<id: MS:1000052\>\"", ",", 
     "\"\<name: suspension\>\"", ",", 
     "\"\<def: \\\"State if the sample is in suspension form.\\\" \
[PSI:MS]\>\"", ",", "\"\<is_a: MS:1000003 ! sample state\>\"", ",", 
     "\"\<\>\"", ",", "\"\<[Term]\>\"", ",", "\"\<id: MS:1000053\>\"", ",", 
     "\"\<name: sample batch\>\"", ",", 
     "\"\<def: \\\"Sample batch lot identifier.\\\" [PSI:MS]\>\"", ",", 
     "\"\<xref: value-type:xsd\\\\:string \\\"The allowed value-type for this \
CV term.\\\"\>\"", ",", "\"\<is_a: MS:1000548 ! sample attribute\>\"", ",", 
     "\"\<\>\"", ",", "\"\<[Term]\>\"", ",", "\"\<id: MS:1000054\>\"", ",", 
     "\"\<name: chromatography\>\"", ",", 
     "\"\<def: \\\"OBSOLETE Chromatographic conditions used to obtain the \
sample.\\\" [PSI:MS]\>\"", ",", 
     "\"\<comment: This former purgatory term was made obsolete.\>\"", ",", 
     "\"\<is_obsolete: true\>\"", ",", "\"\<\>\"", ",", "\"\<[Term]\>\"", 
     ",", "\"\<id: MS:1000055\>\"", ",", 
     "\"\<name: continuous flow fast atom bombardment\>\"", ",", 
     "\"\<def: \\\"Fast atom bombardment ionization in which the analyte in \
solution is entrained in a flowing liquid matrix.\\\" [PSI:MS]\>\"", ",", 
     "\"\<synonym: \\\"CF-FAB\\\" EXACT []\>\"", ",", 
     "\"\<is_a: MS:1000007 ! inlet type\>\"", ",", "\"\<\>\"", ",", 
     "\"\<[Term]\>\"", ",", "\"\<id: MS:1000056\>\"", ",", 
     "\"\<name: direct inlet\>\"", ",", 
     "\"\<def: \\\"The sample is directly inserted into the ion source, \
usually on the end of a heatable probe.\\\" [PSI:MS]\>\"", ",", 
     "\"\<is_a: MS:1000007 ! inlet type\>\"", ",", "\"\<\>\"", ",", 
     "\"\<[Term]\>\"", ",", "\"\<id: MS:1000057\>\"", ",", 
     "\"\<name: electrospray inlet\>\"", ",", 
     "\"\<def: \\\"Inlet used for introducing the liquid sample into an \
electrospray ionization source.\\\" [PSI:MS]\>\"", ",", 
     "\"\<is_a: MS:1000007 ! inlet type\>\"", ",", "\"\<\>\"", ",", 
     "\"\<[Term]\>\"", ",", "\"\<id: MS:1000058\>\"", ",", 
     "\"\<name: flow injection analysis\>\"", ",", 
     "\"\<def: \\\"Sample is directly injected or infused into the ionization \
source.\\\" [PSI:MS]\>\"", ",", "\"\<is_a: MS:1000007 ! inlet type\>\"", ",", 
     "\"\<\>\"", ",", "\"\<[Term]\>\"", ",", "\"\<id: MS:1000059\>\"", ",", 
     "\"\<name: inductively coupled plasma\>\"", ",", 
     "\"\<def: \\\"A gas discharge ion source in which the energy to the \
plasma is supplied by electromagnetic induction.\\\" [PSI:MS]\>\"", ",", 
     "\"\<is_a: MS:1000007 ! inlet type\>\"", ",", "\"\<\>\"", ",", 
     "\"\<[Term]\>\"", ",", "\"\<id: MS:1000060\>\"", ",", 
     "\"\<name: infusion\>\"", ",", 
     "\"\<def: \\\"The continuous flow of solution of a sample into the \
ionization source.\\\" [PSI:MS]\>\"", ",", 
     "\"\<is_a: MS:1000007 ! inlet type\>\"", ",", "\"\<\>\"", ",", 
     "\"\<[Term]\>\"", ",", "\"\<id: MS:1000061\>\"", ",", 
     "\"\<name: jet separator\>\"", ",", 
     "\"\<def: \\\"A device that separates carrier gas from gaseous analyte \
molecules on the basis of diffusivity.\\\" [PSI:MS]\>\"", ",", 
     "\"\<is_a: MS:1000007 ! inlet type\>\"", ",", "\"\<\>\"", ",", 
     "\"\<[Term]\>\"", ",", "\"\<id: MS:1000062\>\"", ",", 
     "\"\<name: membrane separator\>\"", ",", 
     "\"\<def: \\\"A device to separate carrier molecules from analyte \
molecules on the basis of ease of diffusion across a semipermeable \
membrane.\\\" [PSI:MS]\>\"", ",", "\"\<is_a: MS:1000007 ! inlet type\>\"", 
     ",", "\"\<\>\"", ",", "\"\<[Term]\>\"", ",", "\"\<id: MS:1000063\>\"", 
     ",", "\"\<name: moving belt\>\"", ",", 
     "\"\<def: \\\"Continuous moving surface in the form of a belt which \
passes through an ion source carrying analyte molecules.\\\" [PSI:MS]\>\"", 
     ",", "\"\<is_a: MS:1000007 ! inlet type\>\"", ",", "\"\<\>\"", ",", 
     "\"\<[Term]\>\"", ",", "\"\<id: MS:1000064\>\"", ",", 
     "\"\<name: moving wire\>\"", ",", 
     "\"\<def: \\\"Continuous moving surface in the form of a wire which \
passes through an ion source carrying analyte molecules.\\\" [PSI:MS]\>\"", 
     ",", "\"\<is_a: MS:1000007 ! inlet type\>\"", ",", "\"\<\>\"", ",", 
     "\"\<[Term]\>\"", ",", "\"\<id: MS:1000065\>\"", ",", 
     "\"\<name: open split\>\"", ",", 
     "\"\<def: \\\"A division of flowing stream of liquid into two streams.\\\
\" [PSI:MS]\>\"", ",", "\"\<is_a: MS:1000007 ! inlet type\>\"", ",", 
     "\"\<\>\"", ",", "\"\<[Term]\>\"", ",", "\"\<id: MS:1000066\>\"", ",", 
     "\"\<name: particle beam\>\"", ",", 
     "\"\<def: \\\"Method for generating ions from a solution of an \
analyte.\\\" [PSI:MS]\>\"", ",", "\"\<is_a: MS:1000007 ! inlet type\>\"", 
     ",", "\"\<\>\"", ",", "\"\<[Term]\>\"", ",", "\"\<id: MS:1000067\>\"", 
     ",", "\"\<name: reservoir\>\"", ",", 
     "\"\<def: \\\"A sample inlet method involving a reservoir.\\\" \
[PSI:MS]\>\"", ",", "\"\<is_a: MS:1000007 ! inlet type\>\"", ",", "\"\<\>\"", 
     ",", "\"\<[Term]\>\"", ",", "\"\<id: MS:1000068\>\"", ",", 
     "\"\<name: septum\>\"", ",", 
     "\"\<def: \\\"A disc composed of a flexible material that seals the \
entrance to the reservoir. Can also be entrance to the vacuum chamber.\\\" \
[PSI:MS]\>\"", ",", "\"\<is_a: MS:1000007 ! inlet type\>\"", ",", "\"\<\>\"", 
     ",", "\"\<[Term]\>\"", ",", "\"\<id: MS:1000069\>\"", ",", 
     "\"\<name: thermospray inlet\>\"", ",", 
     "\"\<def: \\\"A method for generating gas phase ions from a solution of \
an analyte by rapid heating of the sample.\\\" [PSI:MS]\>\"", ",", 
     "\"\<is_a: MS:1000007 ! inlet type\>\"", ",", "\"\<\>\"", ",", 
     "\"\<[Term]\>\"", ",", "\"\<id: MS:1000070\>\"", ",", 
     "\"\<name: atmospheric pressure chemical ionization\>\"", ",", 
     "\"\<def: \\\"Chemical ionization that takes place at atmospheric \
pressure as opposed to the reduced pressure is normally used for chemical \
ionization.\\\" [PSI:MS]\>\"", ",", "\"\<synonym: \\\"APCI\\\" EXACT []\>\"", 
     ",", "\"\<is_a: MS:1000240 ! atmospheric pressure ionization\>\"", ",", 
     "\"\<\>\"", ",", "\"\<[Term]\>\"", ",", "\"\<id: MS:1000071\>\"", ",", 
     "\"\<name: chemical ionization\>\"", ",", 
     "\"\<def: \\\"The formation of a new ion by the reaction of a neutral \
species with an ion. The process may involve transfer of an electron, a \
proton or other charged species between the reactants. When a positive ion \
results from chemical ionization the term may be used without qualification. \
When a negative ion results the term negative ion chemical ionization should \
be used. Note that this term is not synonymous with chemi-ionization.\\\" \
[PSI:MS]\>\"", ",", "\"\<synonym: \\\"CI\\\" EXACT []\>\"", ",", 
     "\"\<is_a: MS:1000008 ! ionization type\>\"", ",", "\"\<\>\"", ",", 
     "\"\<[Term]\>\"", ",", "\"\<id: MS:1000072\>\"", ",", 
     "\"\<name: Electronic Ionization\>\"", ",", 
     "\"\<def: \\\"OBSOLETE The ionization of an atom or molecule by \
electrons that are typically accelerated to energies between 50 and 150 eV. \
Usually 70 eV electrons are used to produce positive ions. The term 'electron \
impact' is not recommended.\\\" [PSI:MS]\>\"", ",", 
     "\"\<comment: This term was made obsolete because it was replaced by \
electron ionization (MS:1000389).\>\"", ",", 
     "\"\<synonym: \\\"EI\\\" EXACT []\>\"", ",", "\"\<is_obsolete: true\>\"",
      ",", "\"\<\>\"", ",", "\"\<[Term]\>\"", ",", "\"\<id: MS:1000073\>\"", 
     ",", "\"\<name: electrospray ionization\>\"", ",", 
     "\"\<def: \\\"A process in which ionized species in the gas phase are \
produced from an analyte-containing solution via highly charged fine \
droplets, by means of spraying the solution from a narrow-bore needle tip at \
atmospheric pressure in the presence of a high electric field. When a \
pressurized gas is used to aid in the formation of a stable spray, the term \
pneumatically assisted electrospray ionization is used. The term ion spray is \
not recommended.\\\" [PSI:MS]\>\"", ",", 
     "\"\<synonym: \\\"ESI\\\" EXACT []\>\"", ",", 
     "\"\<is_a: MS:1000008 ! ionization type\>\"", ",", "\"\<\>\"", ",", 
     "\"\<[Term]\>\"", ",", "\"\<id: MS:1000074\>\"", ",", 
     "\"\<name: fast atom bombardment ionization\>\"", ",", 
     "\"\<def: \\\"The ionization of any species by the interaction of a \
focused beam of neutral atoms having a translational energy of several \
thousand eV with a sample that is typically dissolved in a solvent matrix. \
See also secondary ionization.\\\" [PSI:MS]\>\"", ",", 
     "\"\<synonym: \\\"FAB\\\" EXACT []\>\"", ",", 
     "\"\<is_a: MS:1000008 ! ionization type\>\"", ",", "\"\<\>\"", ",", 
     "\"\<[Term]\>\"", ",", "\"\<id: MS:1000075\>\"", ",", 
     "\"\<name: matrix-assisted laser desorption ionization\>\"", ",", 
     "\"\<def: \\\"The formation of gas-phase ions from molecules that are \
present in a solid or solvent matrix that is irradiated with a pulsed laser. \
See also laser desorption/ionization.\\\" [PSI:MS]\>\"", ",", 
     "\"\<synonym: \\\"MALDI\\\" EXACT []\>\"", ",", 
     "\"\<is_a: MS:1000247 ! desorption ionization\>\"", ",", "\"\<\>\"", 
     ",", "\"\<[Term]\>\"", ",", "\"\<id: MS:1000076\>\"", ",", 
     "\"\<name: negative ion mode\>\"", ",", 
     "\"\<def: \\\"OBSOLETE.\\\" [PSI:MS]\>\"", ",", 
     "\"\<comment: This term was made obsolete because it was replaced by \
negative scan (MS:1000129).\>\"", ",", "\"\<is_obsolete: true\>\"", ",", 
     "\"\<\>\"", ",", "\"\<[Term]\>\"", ",", "\"\<id: MS:1000077\>\"", ",", 
     "\"\<name: positive ion mode\>\"", ",", 
     "\"\<def: \\\"OBSOLETE.\\\" [PSI:MS]\>\"", ",", 
     "\"\<comment: This term was made obsolete because it was replaced by \
positive scan (MS:1000130).\>\"", ",", "\"\<is_obsolete: true\>\"", ",", 
     "\"\<\>\"", ",", "\"\<[Term]\>\"", ",", "\"\<id: MS:1000078\>\"", ",", 
     "\"\<name: axial ejection linear ion trap\>\"", ",", 
     "\"\<def: \\\"A linear ion trap mass spectrometer where ions are ejected \
along the axis of the analyzer.\\\" [PSI:MS]\>\"", ",", 
     "\"\<is_a: MS:1000291 ! linear ion trap\>\"", ",", "\"\<\>\"", ",", 
     "\"\<[Term]\>\"", ",", "\"\<id: MS:1000079\>\"", ",", 
     "\"\<name: fourier transform ion cyclotron resonance mass spectrometer\>\
\"", ",", 
     "\"\<def: \\\"A mass spectrometer based on the principle of ion \
cyclotron resonance in which an ion in a magnetic field moves in a circular \
orbit at a frequency characteristic of its m/z value. Ions are coherently \
excited to a larger radius orbit using a pulse of radio frequency energy and \
their image charge is detected on receiver plates as a time domain signal. \
Fourier transformation of the time domain signal results in a frequency \
domain signal which is converted to a mass spectrum based in the inverse \
relationship between frequency and m/z.\\\" [PSI:MS]\>\"", ",", 
     "\"\<synonym: \\\"FT_ICR\\\" EXACT []\>\"", ",", 
     "\"\<is_a: MS:1000443 ! mass analyzer type\>\"", ",", "\"\<\>\"", ",", 
     "\"\<[Term]\>\"", ",", "\"\<id: MS:1000080\>\"", ",", 
     "\"\<name: magnetic sector\>\"", ",", 
     "\"\<def: \\\"A device that produces a magnetic field perpendicular to a \
charged particle beam that deflects the beam to an extent that is \
proportional to the particle momentum per unit charge. For a monoenergetic \
beam, the deflection is proportional to m/z.\\\" [PSI:MS]\>\"", ",", 
     "\"\<is_a: MS:1000443 ! mass analyzer type\>\"", ",", "\"\<\>\"", ",", 
     "\"\<[Term]\>\"", ",", "\"\<id: MS:1000081\>\"", ",", 
     "\"\<name: quadrupole\>\"", ",", 
     "\"\<def: \\\"A mass spectrometer that consists of four parallel rods \
whose centers form the corners of a square and whose opposing poles are \
connected. The voltage applied to the rods is a superposition of a static \
potential and a sinusoidal radio frequency potential. The motion of an ion in \
the x and y dimensions is described by the Matthieu equation whose solutions \
show that ions in a particular m/z range can be transmitted along the z axis.\
\\\" [PSI:MS]\>\"", ",", "\"\<is_a: MS:1000443 ! mass analyzer type\>\"", 
     ",", "\"\<\>\"", ",", "\"\<[Term]\>\"", ",", "\"\<id: MS:1000082\>\"", 
     ",", "\"\<name: quadrupole ion trap\>\"", ",", 
     "\"\<def: \\\"Quadrupole Ion Trap mass analyzer captures the ions in a \
three dimensional ion trap and then selectively ejects them by varying the RF \
and DC potentials.\\\" [PSI:MS]\>\"", ",", 
     "\"\<synonym: \\\"Paul Ion trap\\\" EXACT []\>\"", ",", 
     "\"\<synonym: \\\"QIT\\\" EXACT []\>\"", ",", 
     "\"\<synonym: \\\"Quistor\\\" EXACT []\>\"", ",", 
     "\"\<is_a: MS:1000264 ! ion trap\>\"", ",", "\"\<\>\"", ",", 
     "\"\<[Term]\>\"", ",", "\"\<id: MS:1000083\>\"", ",", 
     "\"\<name: radial ejection linear ion trap\>\"", ",", 
     "\"\<def: \\\"A linear ion trap mass spectrometer where ions are ejected \
along the radius of the analyzer.\\\" [PSI:MS]\>\"", ",", 
     "\"\<is_a: MS:1000291 ! linear ion trap\>\"", ",", "\"\<\>\"", ",", 
     "\"\<[Term]\>\"", ",", "\"\<id: MS:1000084\>\"", ",", 
     "\"\<name: time-of-flight\>\"", ",", 
     "\"\<def: \\\"Instrument that separates ions by m/z in a field-free \
region after acceleration to a fixed acceleration energy.\\\" [PSI:MS]\>\"", 
     ",", "\"\<synonym: \\\"TOF\\\" EXACT []\>\"", ",", 
     "\"\<is_a: MS:1000443 ! mass analyzer type\>\"", ",", "\"\<\>\"", ",", 
     "\"\<[Term]\>\"", ",", "\"\<id: MS:1000085\>\"", ",", 
     "\"\<name: baseline\>\"", ",", 
     "\"\<def: \\\"An attribute of resolution when recording the detector \
response in absence of the analyte.\\\" [PSI:MS]\>\"", ",", 
     "\"\<is_a: MS:1000012 ! resolution measurement method\>\"", ",", 
     "\"\<\>\"", ",", "\"\<[Term]\>\"", ",", "\"\<id: MS:1000086\>\"", ",", 
     "\"\<name: full width at half-maximum\>\"", ",", 
     "\"\<def: \\\"A measure of resolution represented as width of the peak \
at half peak height.\\\" [PSI:MS]\>\"", ",", 
     "\"\<synonym: \\\"FWHM\\\" EXACT []\>\"", ",", 
     "\"\<is_a: MS:1000012 ! resolution measurement method\>\"", ",", 
     "\"\<\>\"", ",", "\"\<[Term]\>\"", ",", "\"\<id: MS:1000087\>\"", ",", 
     "\"\<name: ten percent valley\>\"", ",", 
     "\"\<def: \\\"An attribute of resolution when the ratio between adjacent \
signals is 10% of the signal height.\\\" [PSI:MS]\>\"", ",", 
     "\"\<is_a: MS:1000012 ! resolution measurement method\>\"", ",", 
     "\"\<\>\"", ",", "\"\<[Term]\>\"", ",", "\"\<id: MS:1000088\>\"", ",", 
     "\"\<name: constant\>\"", ",", 
     "\"\<def: \\\"OBSOLETE When resolution is constant with respect to \
m/z.\\\" [PSI:MS]\>\"", ",", 
     "\"\<comment: This child of the former purgatory term resolution type \
was made obsolete.\>\"", ",", "\"\<is_obsolete: true\>\"", ",", "\"\<\>\"", 
     ",", "\"\<[Term]\>\"", ",", "\"\<id: MS:1000089\>\"", ",", 
     "\"\<name: proportional\>\"", ",", 
     "\"\<def: \\\"OBSOLETE When resolution is proportional with respect to \
m/z.\\\" [PSI:MS]\>\"", ",", 
     "\"\<comment: This child of the former purgatory term resolution type \
was made obsolete.\>\"", ",", "\"\<is_obsolete: true\>\"", ",", "\"\<\>\"", 
     ",", "\"\<[Term]\>\"", ",", "\"\<id: MS:1000090\>\"", ",", 
     "\"\<name: mass scan\>\"", ",", 
     "\"\<def: \\\"OBSOLETE A variation of instrument where a selected mass \
is scanned.\\\" [PSI:MS]\>\"", ",", 
     "\"\<comment: This child of the former purgatory term Scan Function was \
made obsolete.\>\"", ",", "\"\<is_obsolete: true\>\"", ",", "\"\<\>\"", ",", 
     "\"\<[Term]\>\"", ",", "\"\<id: MS:1000091\>\"", ",", 
     "\"\<name: selected ion detection\>\"", ",", 
     "\"\<def: \\\"OBSOLETE Please see Single Ion Monitoring.\\\" \
[PSI:MS]\>\"", ",", 
     "\"\<comment: This child of the former purgatory term Scan Function was \
made obsolete.\>\"", ",", "\"\<is_obsolete: true\>\"", ",", "\"\<\>\"", ",", 
     "\"\<[Term]\>\"", ",", "\"\<id: MS:1000092\>\"", ",", 
     "\"\<name: decreasing m/z scan\>\"", ",", 
     "\"\<def: \\\"High to low direction in terms of m/z of the scan for \
scanning analyzers.\\\" [PSI:MS]\>\"", ",", 
     "\"\<is_a: MS:1000018 ! scan direction\>\"", ",", "\"\<\>\"", ",", 
     "\"\<[Term]\>\"", ",", "\"\<id: MS:1000093\>\"", ",", 
     "\"\<name: increasing m/z scan\>\"", ",", 
     "\"\<def: \\\"Low to high direction in terms of m/z of the scan for \
scanning analyzers.\\\" [PSI:MS]\>\"", ",", 
     "\"\<is_a: MS:1000018 ! scan direction\>\"", ",", "\"\<\>\"", ",", 
     "\"\<[Term]\>\"", ",", "\"\<id: MS:1000094\>\"", ",", 
     "\"\<name: exponential\>\"", ",", 
     "\"\<def: \\\"The mass scan is done in exponential mode.\\\" \
[PSI:MS]\>\"", ",", "\"\<is_a: MS:1000019 ! scan law\>\"", ",", "\"\<\>\"", 
     ",", "\"\<[Term]\>\"", ",", "\"\<id: MS:1000095\>\"", ",", 
     "\"\<name: linear\>\"", ",", 
     "\"\<def: \\\"OBSOLETE The mass scan is done in linear mode.\\\" \
[PSI:MS]\>\"", ",", 
     "\"\<comment: This term was made obsolete because it was redundant with \
the Pato Ontology term linear (UO:0001199).\>\"", ",", 
     "\"\<is_a: MS:1000019 ! scan law\>\"", ",", "\"\<is_obsolete: true\>\"", 
     ",", "\"\<\>\"", ",", "\"\<[Term]\>\"", ",", "\"\<id: MS:1000096\>\"", 
     ",", "\"\<name: quadratic\>\"", ",", 
     "\"\<def: \\\"The mass scan is done in quadratic mode.\\\" [PSI:MS]\>\"",
      ",", "\"\<is_a: MS:1000019 ! scan law\>\"", ",", "\"\<\>\"", ",", 
     "\"\<[Term]\>\"", ",", "\"\<id: MS:1000097\>\"", ",", 
     "\"\<name: constant neutral mass loss\>\"", ",", 
     "\"\<def: \\\"OBSOLETE A spectrum formed of all product ions that have \
been produced with a selected m/z decrement from any precursor ions. The \
spectrum shown correlates to the precursor ion spectrum. See also neutral \
loss spectrum.\\\" [PSI:MS]\>\"", ",", 
     "\"\<comment: This former purgatory term was made obsolete.\>\"", ",", 
     "\"\<is_obsolete: true\>\"", ",", "\"\<\>\"", ",", "\"\<[Term]\>\"", 
     ",", "\"\<id: MS:1000098\>\"", ",", 
     "\"\<name: multiple ion monitoring\>\"", ",", 
     "\"\<def: \\\"OBSOLETE Data acquired when monitoring the ion current of \
a few specific m/z values. Remap to MS:1000205 -Selected Ion Monitoring.\\\" \
[PSI:MS]\>\"", ",", 
     "\"\<comment: This former purgatory term was made obsolete.\>\"", ",", 
     "\"\<is_obsolete: true\>\"", ",", "\"\<\>\"", ",", "\"\<[Term]\>\"", ",",
      "\"\<id: MS:1000099\>\"", ",", 
     "\"\<name: multiple reaction monitoring\>\"", ",", 
     "\"\<def: \\\"OBSOLETE This term is not recommended. See Selected \
Reaction Monitoring.\\\" [PSI:MS]\>\"", ",", 
     "\"\<comment: This term was made obsolete because it was merged with \
selected reaction monitoring (MS:1000206).\>\"", ",", 
     "\"\<synonym: \\\"MRM\\\" EXACT []\>\"", ",", 
     "\"\<is_obsolete: true\>\"", ",", "\"\<\>\"", ",", "\"\<[Term]\>\"", 
     ",", "\"\<id: MS:1000100\>\"", ",", "\"\<name: precursor ion scan\>\"", 
     ",", "\"\<def: \\\"OBSOLETE The specific scan function or process that \
will record a precursor ion spectrum.\\\" [PSI:MS]\>\"", ",", 
     "\"\<comment: This former purgatory term was made obsolete.\>\"", ",", 
     "\"\<is_obsolete: true\>\"", ",", "\"\<\>\"", ",", "\"\<[Term]\>\"", 
     ",", "\"\<id: MS:1000101\>\"", ",", "\"\<name: product ion scan\>\"", 
     ",", "\"\<def: \\\"OBSOLETE The specific scan function or process that \
records product ion spectrum.\\\" [PSI:MS]\>\"", ",", 
     "\"\<comment: This former purgatory term was made obsolete.\>\"", ",", 
     "\"\<is_obsolete: true\>\"", ",", "\"\<\>\"", ",", "\"\<[Term]\>\"", 
     ",", "\"\<id: MS:1000102\>\"", ",", 
     "\"\<name: single ion monitoring\>\"", ",", 
     "\"\<def: \\\"OBSOLETE The operation of a mass spectrometer to monitor a \
single ion rather than scanning entire mass spectrum.\\\" [PSI:MS]\>\"", ",", 
     "\"\<comment: This term was made obsolete because it was replaced by \
single ion monitoring (MS:100205).\>\"", ",", "\"\<is_obsolete: true\>\"", 
     ",", "\"\<\>\"", ",", "\"\<[Term]\>\"", ",", "\"\<id: MS:1000103\>\"", 
     ",", "\"\<name: single reaction monitoring\>\"", ",", 
     "\"\<def: \\\"OBSOLETE This term is not recommended. See Selected \
Reaction Monitoring.\\\" [PSI:MS]\>\"", ",", 
     "\"\<comment: This term was made obsolete because it was replaced by \
selected reaction monitoring (MS:1000206).\>\"", ",", 
     "\"\<is_obsolete: true\>\"", ",", "\"\<\>\"", ",", "\"\<[Term]\>\"", ",",
      "\"\<id: MS:1000104\>\"", ",", "\"\<name: None ??\>\"", ",", 
     "\"\<def: \\\"OBSOLETE None.\\\" [PSI:MS]\>\"", ",", 
     "\"\<comment: This term was made obsolete because .\>\"", ",", 
     "\"\<is_obsolete: true\>\"", ",", "\"\<\>\"", ",", "\"\<[Term]\>\"", 
     ",", "\"\<id: MS:1000105\>\"", ",", "\"\<name: reflectron off\>\"", ",", 
     "\"\<def: \\\"Reflectron is off.\\\" [PSI:MS]\>\"", ",", 
     "\"\<is_a: MS:1000021 ! reflectron state\>\"", ",", "\"\<\>\"", ",", 
     "\"\<[Term]\>\"", ",", "\"\<id: MS:1000106\>\"", ",", 
     "\"\<name: reflectron on\>\"", ",", 
     "\"\<def: \\\"Reflectron is on.\\\" [PSI:MS]\>\"", ",", 
     "\"\<is_a: MS:1000021 ! reflectron state\>\"", ",", "\"\<\>\"", ",", 
     "\"\<[Term]\>\"", ",", "\"\<id: MS:1000107\>\"", ",", 
     "\"\<name: channeltron\>\"", ",", 
     "\"\<def: \\\"A horn-shaped (or cone-shaped) continuous dynode particle \
multiplier. The ion strikes the inner surface of the device and induces the \
production of secondary electrons that in turn impinge on the inner surfaces \
to produce more secondary electrons. This avalanche effect produces an \
increase in signal in the final measured current pulse.\\\" [PSI:MS]\>\"", 
     ",", "\"\<synonym: \\\"Channeltron Detector\\\" EXACT []\>\"", ",", 
     "\"\<is_a: MS:1000026 ! detector type\>\"", ",", "\"\<\>\"", ",", 
     "\"\<[Term]\>\"", ",", "\"\<id: MS:1000108\>\"", ",", 
     "\"\<name: conversion dynode electron multiplier\>\"", ",", 
     "\"\<def: \\\"A surface that is held at high potential so that ions \
striking the surface produce electrons that are subsequently detected.\\\" \
[PSI:MS]\>\"", ",", "\"\<is_a: MS:1000346 ! conversion dynode\>\"", ",", 
     "\"\<\>\"", ",", "\"\<[Term]\>\"", ",", "\"\<id: MS:1000109\>\"", ",", 
     "\"\<name: conversion dynode photomultiplier\>\"", ",", 
     "\"\<def: \\\"A detector in which ions strike a conversion dynode to \
produce electrons that in turn generate photons through a phosphorescent \
screen that are detected by a photomultiplier.\\\" [PSI:MS]\>\"", ",", 
     "\"\<synonym: \\\"ion-to-photon detector\\\" RELATED []\>\"", ",", 
     "\"\<is_a: MS:1000346 ! conversion dynode\>\"", ",", "\"\<\>\"", ",", 
     "\"\<[Term]\>\"", ",", "\"\<id: MS:1000110\>\"", ",", 
     "\"\<name: daly detector\>\"", ",", 
     "\"\<def: \\\"Detector consisting of a conversion dynode, scintillator \
and photomultiplier. The metal knob at high potential emits secondary \
electrons when ions impinge on the surface. The secondary electrons are \
accelerated onto the scintillator that produces light that is then detected \
by the photomultiplier detector.\\\" [PSI:MS]\>\"", ",", 
     "\"\<synonym: \\\"Daly\\\" EXACT []\>\"", ",", 
     "\"\<is_a: MS:1000026 ! detector type\>\"", ",", "\"\<\>\"", ",", 
     "\"\<[Term]\>\"", ",", "\"\<id: MS:1000111\>\"", ",", 
     "\"\<name: electron multiplier tube\>\"", ",", 
     "\"\<def: \\\"A device to amplify the current of a beam or packet of \
charged particles or photons by incidence upon the surface of an electrode to \
produce secondary electrons.\\\" [PSI:MS]\>\"", ",", 
     "\"\<synonym: \\\"EMT\\\" EXACT []\>\"", ",", 
     "\"\<is_a: MS:1000253 ! electron multiplier\>\"", ",", "\"\<\>\"", ",", 
     "\"\<[Term]\>\"", ",", "\"\<id: MS:1000112\>\"", ",", 
     "\"\<name: faraday cup\>\"", ",", 
     "\"\<def: \\\"A conducting cup or chamber that intercepts a charged \
particle beam and is electrically connected to a current measuring \
device.\\\" [PSI:MS]\>\"", ",", "\"\<is_a: MS:1000026 ! detector type\>\"", 
     ",", "\"\<\>\"", ",", "\"\<[Term]\>\"", ",", "\"\<id: MS:1000113\>\"", 
     ",", "\"\<name: focal plane array\>\"", ",", 
     "\"\<def: \\\"An array of detectors for spatially disperse ion beams in \
which all ions simultaneously impinge on the detector plane.\\\" \
[PSI:MS]\>\"", ",", "\"\<is_a: MS:1000348 ! focal plane collector\>\"", ",", 
     "\"\<\>\"", ",", "\"\<[Term]\>\"", ",", "\"\<id: MS:1000114\>\"", ",", 
     "\"\<name: microchannel plate detector\>\"", ",", 
     "\"\<def: \\\"A thin plate that contains a closely spaced array of \
channels that each act as a continuous dynode particle multiplier. A charged \
particle, fast neutral particle, or photon striking the plate causes a \
cascade of secondary electrons that ultimately exits the opposite side of the \
plate.\\\" [PSI:MS]\>\"", ",", 
     "\"\<synonym: \\\"multichannel plate\\\" EXACT []\>\"", ",", 
     "\"\<is_a: MS:1000345 ! array detector\>\"", ",", "\"\<\>\"", ",", 
     "\"\<[Term]\>\"", ",", "\"\<id: MS:1000115\>\"", ",", 
     "\"\<name: multi-collector\>\"", ",", 
     "\"\<def: \\\"A detector system commonly used in inductively coupled \
plasma mass spectrometers.\\\" [PSI:MS]\>\"", ",", 
     "\"\<is_a: MS:1000026 ! detector type\>\"", ",", "\"\<\>\"", ",", 
     "\"\<[Term]\>\"", ",", "\"\<id: MS:1000116\>\"", ",", 
     "\"\<name: photomultiplier\>\"", ",", 
     "\"\<def: \\\"A detector for conversion of the ion/electron signal into \
photon(s) which are then amplified and detected.\\\" [PSI:MS]\>\"", ",", 
     "\"\<synonym: \\\"PMT\\\" EXACT []\>\"", ",", 
     "\"\<is_a: MS:1000026 ! detector type\>\"", ",", "\"\<\>\"", ",", 
     "\"\<[Term]\>\"", ",", "\"\<id: MS:1000117\>\"", ",", 
     "\"\<name: analog-digital converter\>\"", ",", 
     "\"\<def: \\\"Analog-to-digital converter (abbreviated ADC, A/D or A to \
D) is an electronic integrated circuit (i/c) that converts continuous signals \
to discrete digital numbers.\\\" [PSI:MS]\>\"", ",", 
     "\"\<synonym: \\\"ADC\\\" EXACT []\>\"", ",", 
     "\"\<is_a: MS:1000027 ! detector acquisition mode\>\"", ",", "\"\<\>\"", 
     ",", "\"\<[Term]\>\"", ",", "\"\<id: MS:1000118\>\"", ",", 
     "\"\<name: pulse counting\>\"", ",", 
     "\"\<def: \\\"Definition to do.\\\" [PSI:MS]\>\"", ",", 
     "\"\<is_a: MS:1000027 ! detector acquisition mode\>\"", ",", "\"\<\>\"", 
     ",", "\"\<[Term]\>\"", ",", "\"\<id: MS:1000119\>\"", ",", 
     "\"\<name: time-digital converter\>\"", ",", 
     "\"\<def: \\\"A device for converting a signal of sporadic pluses into a \
digital representation of their time indices.\\\" [PSI:MS]\>\"", ",", 
     "\"\<synonym: \\\"TDC\\\" EXACT []\>\"", ",", 
     "\"\<is_a: MS:1000027 ! detector acquisition mode\>\"", ",", "\"\<\>\"", 
     ",", "\"\<[Term]\>\"", ",", "\"\<id: MS:1000120\>\"", ",", 
     "\"\<name: transient recorder\>\"", ",", 
     "\"\<def: \\\"A detector acquisition mode used for detecting transient \
signals.\\\" [PSI:MS]\>\"", ",", 
     "\"\<is_a: MS:1000027 ! detector acquisition mode\>\"", ",", "\"\<\>\"", 
     ",", "\"\<[Term]\>\"", ",", "\"\<id: MS:1000121\>\"", ",", 
     "\"\<name: SCIEX instrument model\>\"", ",", 
     "\"\<def: \\\"The brand of instruments from the joint venture between \
Applied Biosystems and MDS Analytical Technologies (formerly MDS SCIEX). \
Previously branded as \\\\\\\"Applied Biosystems|MDS SCIEX\\\\\\\".\\\" \
[PSI:MS]\>\"", ",", 
     "\"\<synonym: \\\"Applied Biosystems|MDS SCIEX\\\" RELATED []\>\"", ",", 
     "\"\<is_a: MS:1000031 ! instrument model\>\"", ",", "\"\<\>\"", ",", 
     "\"\<[Term]\>\"", ",", "\"\<id: MS:1000122\>\"", ",", 
     "\"\<name: Bruker Daltonics instrument model\>\"", ",", 
     "\"\<def: \\\"Bruker Daltonics' instrument model.\\\" [PSI:MS]\>\"", 
     ",", "\"\<is_a: MS:1000031 ! instrument model\>\"", ",", "\"\<\>\"", 
     ",", "\"\<[Term]\>\"", ",", "\"\<id: MS:1000123\>\"", ",", 
     "\"\<name: IonSpec instrument model\>\"", ",", 
     "\"\<def: \\\"IonSpec corporation instrument model.\\\" [PSI:MS]\>\"", 
     ",", "\"\<is_a: MS:1000489 ! Varian instrument model\>\"", ",", 
     "\"\<\>\"", ",", "\"\<[Term]\>\"", ",", "\"\<id: MS:1000124\>\"", ",", 
     "\"\<name: Shimadzu instrument model\>\"", ",", 
     "\"\<def: \\\"Shimadzu corporation instrument model.\\\" [PSI:MS]\>\"", 
     ",", "\"\<is_a: MS:1000031 ! instrument model\>\"", ",", "\"\<\>\"", 
     ",", "\"\<[Term]\>\"", ",", "\"\<id: MS:1000125\>\"", ",", 
     "\"\<name: Thermo Finnigan instrument model\>\"", ",", 
     "\"\<def: \\\"ThermoFinnigan from Thermo Electron Corporation instrument \
model.\\\" [PSI:MS]\>\"", ",", 
     "\"\<is_a: MS:1000483 ! Thermo Fisher Scientific instrument model\>\"", 
     ",", "\"\<\>\"", ",", "\"\<[Term]\>\"", ",", "\"\<id: MS:1000126\>\"", 
     ",", "\"\<name: Waters instrument model\>\"", ",", 
     "\"\<def: \\\"Waters Corporation instrument model.\\\" [PSI:MS]\>\"", 
     ",", "\"\<is_a: MS:1000031 ! instrument model\>\"", ",", "\"\<\>\"", 
     ",", "\"\<[Term]\>\"", ",", "\"\<id: MS:1000127\>\"", ",", 
     "\"\<name: centroid spectrum\>\"", ",", 
     "\"\<def: \\\"Processing of profile data to produce spectra that \
contains discrete peaks of zero width. Often used to reduce the size of \
dataset.\\\" [PSI:MS]\>\"", ",", 
     "\"\<synonym: \\\"Discrete Mass Spectrum\\\" EXACT []\>\"", ",", 
     "\"\<is_a: MS:1000525 ! spectrum representation\>\"", ",", "\"\<\>\"", 
     ",", "\"\<[Term]\>\"", ",", "\"\<id: MS:1000128\>\"", ",", 
     "\"\<name: profile spectrum\>\"", ",", 
     "\"\<def: \\\"A profile mass spectrum is created when data is recorded \
with ion current (counts per second) on one axis and mass/charge ratio on \
another axis.\\\" [PSI:MS]\>\"", ",", 
     "\"\<synonym: \\\"continuous mass spectrum\\\" EXACT []\>\"", ",", 
     "\"\<synonym: \\\"Continuum Mass Spectrum\\\" EXACT []\>\"", ",", 
     "\"\<is_a: MS:1000525 ! spectrum representation\>\"", ",", "\"\<\>\"", 
     ",", "\"\<[Term]\>\"", ",", "\"\<id: MS:1000129\>\"", ",", 
     "\"\<name: negative scan\>\"", ",", 
     "\"\<def: \\\"Polarity of the scan is negative.\\\" [PSI:MS]\>\"", ",", 
     "\"\<is_a: PATO:0002186 ! polarity\>\"", ",", 
     "\"\<is_a: MS:1000465 ! scan polarity\>\"", ",", 
     "\"\<is_a: MS:1000808 ! chromatogram attribute\>\"", ",", "\"\<\>\"", 
     ",", "\"\<[Term]\>\"", ",", "\"\<id: MS:1000130\>\"", ",", 
     "\"\<name: positive scan\>\"", ",", 
     "\"\<def: \\\"Polarity of the scan is positive.\\\" [PSI:MS]\>\"", ",", 
     "\"\<is_a: PATO:0002186 ! polarity\>\"", ",", 
     "\"\<is_a: MS:1000465 ! scan polarity\>\"", ",", 
     "\"\<is_a: MS:1000808 ! chromatogram attribute\>\"", ",", "\"\<\>\"", 
     ",", "\"\<[Term]\>\"", ",", "\"\<id: MS:1000131\>\"", ",", 
     "\"\<name: number of detector counts\>\"", ",", 
     "\"\<def: \\\"The number of counted events observed in one or a group of \
elements of a detector.\\\" [PSI:MS]\>\"", ",", 
     "\"\<is_a: MS:1000043 ! intensity unit\>\"", ",", "\"\<\>\"", ",", 
     "\"\<[Term]\>\"", ",", "\"\<id: MS:1000132\>\"", ",", 
     "\"\<name: percent of base peak\>\"", ",", 
     "\"\<def: \\\"The magnitude of a peak or measurement element expressed \
in terms of the percentage of the magnitude of the base peak intensity.\\\" \
[PSI:MS]\>\"", ",", 
     "\"\<xref: value-type:xsd\\\\:float \\\"The allowed value-type for this \
CV term.\\\"\>\"", ",", "\"\<is_a: MS:1000043 ! intensity unit\>\"", ",", 
     "\"\<\>\"", ",", "\"\<[Term]\>\"", ",", "\"\<id: MS:1000133\>\"", ",", 
     "\"\<name: collision-induced dissociation\>\"", ",", 
     "\"\<def: \\\"The dissociation of an ion after collisional excitation. \
The term collisional-activated dissociation is not recommended.\\\" \
[PSI:MS]\>\"", ",", "\"\<synonym: \\\"CID\\\" EXACT []\>\"", ",", 
     "\"\<synonym: \\\"CAD\\\" EXACT []\>\"", ",", 
     "\"\<synonym: \\\"collisionally activated dissociation\\\" EXACT []\>\"",
      ",", "\"\<is_a: MS:1000044 ! dissociation method\>\"", ",", "\"\<\>\"", 
     ",", "\"\<[Term]\>\"", ",", "\"\<id: MS:1000134\>\"", ",", 
     "\"\<name: plasma desorption\>\"", ",", 
     "\"\<def: \\\"The ionization of material in a solid sample by bombarding \
it with ionic or neutral atoms formed as a result of the fission of a \
suitable nuclide, typically 252Cf. Synonymous with fission fragment \
ionization.\\\" [PSI:MS]\>\"", ",", "\"\<synonym: \\\"PD\\\" EXACT []\>\"", 
     ",", "\"\<is_a: MS:1000044 ! dissociation method\>\"", ",", "\"\<\>\"", 
     ",", "\"\<[Term]\>\"", ",", "\"\<id: MS:1000135\>\"", ",", 
     "\"\<name: post-source decay\>\"", ",", 
     "\"\<def: \\\"A technique specific to reflectron time-of-flight mass \
spectrometers where product ions of metastable transitions or \
collision-induced dissociations generated in the drift tube prior to entering \
the reflectron are m/z separated to yield product ion spectra.\\\" [PSI:MS]\>\
\"", ",", "\"\<synonym: \\\"PSD\\\" EXACT []\>\"", ",", 
     "\"\<is_a: MS:1000044 ! dissociation method\>\"", ",", "\"\<\>\"", ",", 
     "\"\<[Term]\>\"", ",", "\"\<id: MS:1000136\>\"", ",", 
     "\"\<name: surface-induced dissociation\>\"", ",", 
     "\"\<def: \\\"Fragmentation that results from the collision of an ion \
with a surface.\\\" [PSI:MS]\>\"", ",", 
     "\"\<synonym: \\\"SID\\\" EXACT []\>\"", ",", 
     "\"\<is_a: MS:1000044 ! dissociation method\>\"", ",", "\"\<\>\"", ",", 
     "\"\<[Term]\>\"", ",", "\"\<id: MS:1000137\>\"", ",", 
     "\"\<name: electron volt\>\"", ",", 
     "\"\<def: \\\"OBSOLETE A non-SI unit of energy (eV) defined as the \
energy acquired by a particle containing one unit of charge through a \
potential difference of one volt. An electron-volt is equal to 1.602 176 \
53(14) x 10^-19 J.\\\" [PSI:MS]\>\"", ",", 
     "\"\<comment: This term was made obsolete because it was redundant with \
the Unit Ontology term electron volt (UO:0000266).\>\"", ",", 
     "\"\<synonym: \\\"eV\\\" EXACT []\>\"", ",", "\"\<is_obsolete: true\>\"",
      ",", "\"\<\>\"", ",", "\"\<[Term]\>\"", ",", "\"\<id: MS:1000138\>\"", 
     ",", "\"\<name: normalized collision energy\>\"", ",", 
     "\"\<def: \\\"Instrument setting, expressed in percent, for adjusting \
collisional energies of ions in an effort to provide equivalent excitation of \
all ions.\\\" [PSI:PI]\>\"", ",", 
     "\"\<xref: value-type:xsd\\\\:float \\\"The allowed value-type for this \
CV term.\\\"\>\"", ",", 
     "\"\<is_a: MS:1000510 ! precursor activation attribute\>\"", ",", 
     "\"\<relationship: has_units UO:0000187 ! percent\>\"", ",", "\"\<\>\"", 
     ",", "\"\<[Term]\>\"", ",", "\"\<id: MS:1000139\>\"", ",", 
     "\"\<name: 4000 QTRAP\>\"", ",", 
     "\"\<def: \\\"Applied Biosystems/MDS SCIEX Q 4000 TRAP MS.\\\" \
[PSI:MS]\>\"", ",", "\"\<is_a: MS:1000121 ! SCIEX instrument model\>\"", ",", 
     "\"\<\>\"", ",", "\"\<[Term]\>\"", ",", "\"\<id: MS:1000140\>\"", ",", 
     "\"\<name: 4700 Proteomics Analyzer\>\"", ",", 
     "\"\<def: \\\"Applied Biosystems/MDS SCIEX 4700 Proteomics Analyzer \
MS.\\\" [PSI:MS]\>\"", ",", 
     "\"\<is_a: MS:1000495 ! Applied Biosystems instrument model\>\"", ",", 
     "\"\<\>\"", ",", "\"\<[Term]\>\"", ",", "\"\<id: MS:1000141\>\"", ",", 
     "\"\<name: apex IV\>\"", ",", 
     "\"\<def: \\\"Bruker Daltonics' apex IV: ESI, MALDI, Nanospray, APCI, \
APPI, Qh-FT_ICR.\\\" [PSI:MS]\>\"", ",", 
     "\"\<is_a: MS:1001556 ! Bruker Daltonics apex series\>\"", ",", 
     "\"\<\>\"", ",", "\"\<[Term]\>\"", ",", "\"\<id: MS:1000142\>\"", ",", 
     "\"\<name: apex Q\>\"", ",", 
     "\"\<def: \\\"Bruker Daltonics' apex Q: ESI, MALDI, Nanospray, APCI, \
APPI, Qh-FT_ICR.\\\" [PSI:MS]\>\"", ",", 
     "\"\<is_a: MS:1001556 ! Bruker Daltonics apex series\>\"", ",", 
     "\"\<\>\"", ",", "\"\<[Term]\>\"", ",", "\"\<id: MS:1000143\>\"", ",", 
     "\"\<name: API 150EX\>\"", ",", 
     "\"\<def: \\\"Applied Biosystems/MDS SCIEX API 150EX MS.\\\" \
[PSI:MS]\>\"", ",", "\"\<is_a: MS:1000121 ! SCIEX instrument model\>\"", ",", 
     "\"\<\>\"", ",", "\"\<[Term]\>\"", ",", "\"\<id: MS:1000144\>\"", ",", 
     "\"\<name: API 150EX Prep\>\"", ",", 
     "\"\<def: \\\"Applied Biosystems/MDS SCIEX API 150EX Prep MS.\\\" \
[PSI:MS]\>\"", ",", "\"\<is_a: MS:1000121 ! SCIEX instrument model\>\"", ",", 
     "\"\<\>\"", ",", "\"\<[Term]\>\"", ",", "\"\<id: MS:1000145\>\"", ",", 
     "\"\<name: API 2000\>\"", ",", 
     "\"\<def: \\\"Applied Biosystems/MDS SCIEX API 2000 MS.\\\" \
[PSI:MS]\>\"", ",", "\"\<is_a: MS:1000121 ! SCIEX instrument model\>\"", ",", 
     "\"\<\>\"", ",", "\"\<[Term]\>\"", ",", "\"\<id: MS:1000146\>\"", ",", 
     "\"\<name: API 3000\>\"", ",", 
     "\"\<def: \\\"Applied Biosystems/MDS SCIEX API 3000 MS.\\\" \
[PSI:MS]\>\"", ",", "\"\<is_a: MS:1000121 ! SCIEX instrument model\>\"", ",", 
     "\"\<\>\"", ",", "\"\<[Term]\>\"", ",", "\"\<id: MS:1000147\>\"", ",", 
     "\"\<name: API 4000\>\"", ",", 
     "\"\<def: \\\"Applied Biosystems/MDS SCIEX API 4000 MS.\\\" \
[PSI:MS]\>\"", ",", "\"\<is_a: MS:1000121 ! SCIEX instrument model\>\"", ",", 
     "\"\<\>\"", ",", "\"\<[Term]\>\"", ",", "\"\<id: MS:1000148\>\"", ",", 
     "\"\<name: autoflex II\>\"", ",", 
     "\"\<def: \\\"Bruker Daltonics' autoflex II: MALDI TOF.\\\" \
[PSI:MS]\>\"", ",", "\"\<is_a: MS:1001534 ! Bruker Daltonics flex series\>\"",
      ",", "\"\<\>\"", ",", "\"\<[Term]\>\"", ",", "\"\<id: MS:1000149\>\"", 
     ",", "\"\<name: autoflex TOF/TOF\>\"", ",", 
     "\"\<def: \\\"Bruker Daltonics' autoflex TOF/TOF MS: MALDI TOF.\\\" \
[PSI:MS]\>\"", ",", "\"\<is_a: MS:1001534 ! Bruker Daltonics flex series\>\"",
      ",", "\"\<\>\"", ",", "\"\<[Term]\>\"", ",", "\"\<id: MS:1000150\>\"", 
     ",", "\"\<name: Auto Spec Ultima NT\>\"", ",", 
     "\"\<def: \\\"Waters magnetic sector based AutoSpec Ultima NT MS.\\\" \
[PSI:MS]\>\"", ",", "\"\<is_a: MS:1000126 ! Waters instrument model\>\"", 
     ",", "\"\<\>\"", ",", "\"\<[Term]\>\"", ",", "\"\<id: MS:1000151\>\"", 
     ",", "\"\<name: BioTOF II\>\"", ",", 
     "\"\<def: \\\"Bruker Daltonics' BioTOF II: ESI TOF.\\\" [PSI:MS]\>\"", 
     ",", "\"\<is_a: MS:1001535 ! Bruker Daltonics BioTOF series\>\"", ",", 
     "\"\<\>\"", ",", "\"\<[Term]\>\"", ",", "\"\<id: MS:1000152\>\"", ",", 
     "\"\<name: BioTOF-Q\>\"", ",", 
     "\"\<def: \\\"Bruker Daltonics' BioTOF-Q: ESI Q-TOF.\\\" [PSI:MS]\>\"", 
     ",", "\"\<is_a: MS:1001535 ! Bruker Daltonics BioTOF series\>\"", ",", 
     "\"\<\>\"", ",", "\"\<[Term]\>\"", ",", "\"\<id: MS:1000153\>\"", ",", 
     "\"\<name: DELTA plusAdvantage\>\"", ",", 
     "\"\<def: \\\"ThermoFinnigan DELTA plusAdvantage MS.\\\" [PSI:MS]\>\"", 
     ",", "\"\<is_a: MS:1000125 ! Thermo Finnigan instrument model\>\"", ",", 
     "\"\<\>\"", ",", "\"\<[Term]\>\"", ",", "\"\<id: MS:1000154\>\"", ",", 
     "\"\<name: DELTAplusXP\>\"", ",", 
     "\"\<def: \\\"ThermoFinnigan DELTAplusXP MS.\\\" [PSI:MS]\>\"", ",", 
     "\"\<is_a: MS:1000125 ! Thermo Finnigan instrument model\>\"", ",", 
     "\"\<\>\"", ",", "\"\<[Term]\>\"", ",", "\"\<id: MS:1000155\>\"", ",", 
     "\"\<name: ELEMENT2\>\"", ",", 
     "\"\<def: \\\"OBSOLETE ThermoFinnigan ELEMENT2 MS.\\\" [PSI:MS]\>\"", 
     ",", "\"\<comment: This former purgatory term was made obsolete.\>\"", 
     ",", "\"\<is_obsolete: true\>\"", ",", "\"\<\>\"", ",", "\"\<[Term]\>\"",
      ",", "\"\<id: MS:1000156\>\"", ",", "\"\<name: esquire 4000\>\"", ",", 
     "\"\<def: \\\"Bruker Daltonics' esquire 4000: linear ion trap, ESI, \
MALDI, Nanospray, APCI, APPI.\\\" [PSI:MS]\>\"", ",", 
     "\"\<is_a: MS:1001533 ! Bruker Daltonics esquire series\>\"", ",", 
     "\"\<\>\"", ",", "\"\<[Term]\>\"", ",", "\"\<id: MS:1000157\>\"", ",", 
     "\"\<name: esquire 6000\>\"", ",", 
     "\"\<def: \\\"Bruker Daltonics' esquire 6000: linear ion trap, ESI, \
MALDI, Nanospray, APCI, APPI.\\\" [PSI:MS]\>\"", ",", 
     "\"\<is_a: MS:1001533 ! Bruker Daltonics esquire series\>\"", ",", 
     "\"\<\>\"", ",", "\"\<[Term]\>\"", ",", "\"\<id: MS:1000158\>\"", ",", 
     "\"\<name: explorer\>\"", ",", 
     "\"\<def: \\\"IonSpec Explorer MS.\\\" [PSI:MS]\>\"", ",", 
     "\"\<is_a: MS:1000123 ! IonSpec instrument model\>\"", ",", "\"\<\>\"", 
     ",", "\"\<[Term]\>\"", ",", "\"\<id: MS:1000159\>\"", ",", 
     "\"\<name: GCT\>\"", ",", 
     "\"\<def: \\\"Waters oa-ToF based GCT.\\\" [PSI:MS]\>\"", ",", 
     "\"\<is_a: MS:1000126 ! Waters instrument model\>\"", ",", "\"\<\>\"", 
     ",", "\"\<[Term]\>\"", ",", "\"\<id: MS:1000160\>\"", ",", 
     "\"\<name: HCT\>\"", ",", 
     "\"\<def: \\\"Bruker Daltonics' HCT: ESI Q-TOF, Nanospray, APCI, APPI.\\\
\" [PSI:MS]\>\"", ",", 
     "\"\<is_a: MS:1000697 ! Bruker Daltonics HCT Series\>\"", ",", 
     "\"\<\>\"", ",", "\"\<[Term]\>\"", ",", "\"\<id: MS:1000161\>\"", ",", 
     "\"\<name: HCTplus\>\"", ",", 
     "\"\<def: \\\"Bruker Daltonics' HCTplus: ESI Q-TOF, Nanospray, APCI, \
APPI.\\\" [PSI:MS]\>\"", ",", 
     "\"\<is_a: MS:1000697 ! Bruker Daltonics HCT Series\>\"", ",", 
     "\"\<\>\"", ",", "\"\<[Term]\>\"", ",", "\"\<id: MS:1000162\>\"", ",", 
     "\"\<name: HiRes ESI\>\"", ",", 
     "\"\<def: \\\"IonSpec HiResESI MS.\\\" [PSI:MS]\>\"", ",", 
     "\"\<is_a: MS:1000123 ! IonSpec instrument model\>\"", ",", "\"\<\>\"", 
     ",", "\"\<[Term]\>\"", ",", "\"\<id: MS:1000163\>\"", ",", 
     "\"\<name: HiRes MALDI\>\"", ",", 
     "\"\<def: \\\"IonSpec HiResMALDI MS.\\\" [PSI:MS]\>\"", ",", 
     "\"\<is_a: MS:1000123 ! IonSpec instrument model\>\"", ",", "\"\<\>\"", 
     ",", "\"\<[Term]\>\"", ",", "\"\<id: MS:1000164\>\"", ",", 
     "\"\<name: IsoPrime\>\"", ",", 
     "\"\<def: \\\"Waters IsoPrime MS.\\\" [PSI:MS]\>\"", ",", 
     "\"\<is_a: MS:1000126 ! Waters instrument model\>\"", ",", "\"\<\>\"", 
     ",", "\"\<[Term]\>\"", ",", "\"\<id: MS:1000165\>\"", ",", 
     "\"\<name: IsoProbe\>\"", ",", 
     "\"\<def: \\\"Waters IsoProbe MS.\\\" [PSI:MS]\>\"", ",", 
     "\"\<is_a: MS:1000126 ! Waters instrument model\>\"", ",", "\"\<\>\"", 
     ",", "\"\<[Term]\>\"", ",", "\"\<id: MS:1000166\>\"", ",", 
     "\"\<name: IsoProbe T\>\"", ",", 
     "\"\<def: \\\"Waters IsoProbe T MS.\\\" [PSI:MS]\>\"", ",", 
     "\"\<is_a: MS:1000126 ! Waters instrument model\>\"", ",", "\"\<\>\"", 
     ",", "\"\<[Term]\>\"", ",", "\"\<id: MS:1000167\>\"", ",", 
     "\"\<name: LCQ Advantage\>\"", ",", 
     "\"\<def: \\\"ThermoFinnigan LCQ Advantage MS.\\\" [PSI:MS]\>\"", ",", 
     "\"\<is_a: MS:1000125 ! Thermo Finnigan instrument model\>\"", ",", 
     "\"\<\>\"", ",", "\"\<[Term]\>\"", ",", "\"\<id: MS:1000168\>\"", ",", 
     "\"\<name: LCQ Classic\>\"", ",", 
     "\"\<def: \\\"ThermoFinnigan LCQ Classic MS.\\\" [PSI:MS]\>\"", ",", 
     "\"\<is_a: MS:1000125 ! Thermo Finnigan instrument model\>\"", ",", 
     "\"\<\>\"", ",", "\"\<[Term]\>\"", ",", "\"\<id: MS:1000169\>\"", ",", 
     "\"\<name: LCQ Deca XP Plus\>\"", ",", 
     "\"\<def: \\\"ThermoFinnigan LCQ Deca XP Plus MS.\\\" [PSI:MS]\>\"", 
     ",", "\"\<is_a: MS:1000125 ! Thermo Finnigan instrument model\>\"", ",", 
     "\"\<\>\"", ",", "\"\<[Term]\>\"", ",", "\"\<id: MS:1000170\>\"", ",", 
     "\"\<name: M@LDI L\>\"", ",", 
     "\"\<def: \\\"Waters oa-ToF based MALDI L.\\\" [PSI:MS]\>\"", ",", 
     "\"\<is_a: MS:1000126 ! Waters instrument model\>\"", ",", "\"\<\>\"", 
     ",", "\"\<[Term]\>\"", ",", "\"\<id: MS:1000171\>\"", ",", 
     "\"\<name: M@LDI LR\>\"", ",", 
     "\"\<def: \\\"Waters oa-ToF based MALDI LR.\\\" [PSI:MS]\>\"", ",", 
     "\"\<is_a: MS:1000126 ! Waters instrument model\>\"", ",", "\"\<\>\"", 
     ",", "\"\<[Term]\>\"", ",", "\"\<id: MS:1000172\>\"", ",", 
     "\"\<name: MAT253\>\"", ",", 
     "\"\<def: \\\"ThermoFinnigan MAT253 MS.\\\" [PSI:MS]\>\"", ",", 
     "\"\<is_a: MS:1000493 ! Finnigan MAT instrument model\>\"", ",", 
     "\"\<\>\"", ",", "\"\<[Term]\>\"", ",", "\"\<id: MS:1000173\>\"", ",", 
     "\"\<name: MAT900XP\>\"", ",", 
     "\"\<def: \\\"ThermoFinnigan MAT900XP MS.\\\" [PSI:MS]\>\"", ",", 
     "\"\<is_a: MS:1000493 ! Finnigan MAT instrument model\>\"", ",", 
     "\"\<\>\"", ",", "\"\<[Term]\>\"", ",", "\"\<id: MS:1000174\>\"", ",", 
     "\"\<name: MAT900XP Trap\>\"", ",", 
     "\"\<def: \\\"ThermoFinnigan MAT900XP Trap MS.\\\" [PSI:MS]\>\"", ",", 
     "\"\<is_a: MS:1000493 ! Finnigan MAT instrument model\>\"", ",", 
     "\"\<\>\"", ",", "\"\<[Term]\>\"", ",", "\"\<id: MS:1000175\>\"", ",", 
     "\"\<name: MAT95XP\>\"", ",", 
     "\"\<def: \\\"ThermoFinnigan MAT95XP MS.\\\" [PSI:MS]\>\"", ",", 
     "\"\<is_a: MS:1000493 ! Finnigan MAT instrument model\>\"", ",", 
     "\"\<\>\"", ",", "\"\<[Term]\>\"", ",", "\"\<id: MS:1000176\>\"", ",", 
     "\"\<name: MAT95XP Trap\>\"", ",", 
     "\"\<def: \\\"ThermoFinnigan MAT95XP Trap MS.\\\" [PSI:MS]\>\"", ",", 
     "\"\<is_a: MS:1000493 ! Finnigan MAT instrument model\>\"", ",", 
     "\"\<\>\"", ",", "\"\<[Term]\>\"", ",", "\"\<id: MS:1000177\>\"", ",", 
     "\"\<name: microflex\>\"", ",", 
     "\"\<def: \\\"Bruker Daltonics' microflex: MALDI TOF.\\\" [PSI:MS]\>\"", 
     ",", "\"\<is_a: MS:1001534 ! Bruker Daltonics flex series\>\"", ",", 
     "\"\<\>\"", ",", "\"\<[Term]\>\"", ",", "\"\<id: MS:1000178\>\"", ",", 
     "\"\<name: microTOF LC\>\"", ",", 
     "\"\<def: \\\"Bruker Daltonics' microTOF LC: ESI TOF, Nanospray, APCI, \
APPI.\\\" [PSI:MS]\>\"", ",", 
     "\"\<is_a: MS:1001536 ! Bruker Daltonics micrOTOF series\>\"", ",", 
     "\"\<\>\"", ",", "\"\<[Term]\>\"", ",", "\"\<id: MS:1000179\>\"", ",", 
     "\"\<name: neptune\>\"", ",", 
     "\"\<def: \\\"ThermoFinnigan NEPTUNE MS.\\\" [PSI:MS]\>\"", ",", 
     "\"\<is_a: MS:1000125 ! Thermo Finnigan instrument model\>\"", ",", 
     "\"\<\>\"", ",", "\"\<[Term]\>\"", ",", "\"\<id: MS:1000180\>\"", ",", 
     "\"\<name: NG-5400\>\"", ",", 
     "\"\<def: \\\"Waters NG-5400 MS.\\\" [PSI:MS]\>\"", ",", 
     "\"\<is_a: MS:1000126 ! Waters instrument model\>\"", ",", "\"\<\>\"", 
     ",", "\"\<[Term]\>\"", ",", "\"\<id: MS:1000181\>\"", ",", 
     "\"\<name: OMEGA\>\"", ",", 
     "\"\<def: \\\"IonSpec OMEGA MS.\\\" [PSI:MS]\>\"", ",", 
     "\"\<is_a: MS:1000123 ! IonSpec instrument model\>\"", ",", "\"\<\>\"", 
     ",", "\"\<[Term]\>\"", ",", "\"\<id: MS:1000182\>\"", ",", 
     "\"\<name: OMEGA-2001\>\"", ",", 
     "\"\<def: \\\"IonSpec OMEGA-2001 MS.\\\" [PSI:MS]\>\"", ",", 
     "\"\<is_a: MS:1000123 ! IonSpec instrument model\>\"", ",", "\"\<\>\"", 
     ",", "\"\<[Term]\>\"", ",", "\"\<id: MS:1000183\>\"", ",", 
     "\"\<name: OmniFlex\>\"", ",", 
     "\"\<def: \\\"Bruker Daltonics' OmniFlex: MALDI TOF.\\\" [PSI:MS]\>\"", 
     ",", "\"\<is_a: MS:1001534 ! Bruker Daltonics flex series\>\"", ",", 
     "\"\<\>\"", ",", "\"\<[Term]\>\"", ",", "\"\<id: MS:1000184\>\"", ",", 
     "\"\<name: Platform ICP\>\"", ",", 
     "\"\<def: \\\"Waters Platform ICP MS.\\\" [PSI:MS]\>\"", ",", 
     "\"\<is_a: MS:1000126 ! Waters instrument model\>\"", ",", "\"\<\>\"", 
     ",", "\"\<[Term]\>\"", ",", "\"\<id: MS:1000185\>\"", ",", 
     "\"\<name: PolarisQ\>\"", ",", 
     "\"\<def: \\\"ThermoFinnigan PolarisQ MS.\\\" [PSI:MS]\>\"", ",", 
     "\"\<is_a: MS:1000125 ! Thermo Finnigan instrument model\>\"", ",", 
     "\"\<\>\"", ",", "\"\<[Term]\>\"", ",", "\"\<id: MS:1000186\>\"", ",", 
     "\"\<name: proteomics solution 1\>\"", ",", 
     "\"\<def: \\\"Applied Biosystems/MDS SCIEX Proteomics Solution 1 MS.\\\" \
[PSI:MS]\>\"", ",", "\"\<is_a: MS:1000121 ! SCIEX instrument model\>\"", ",", 
     "\"\<\>\"", ",", "\"\<[Term]\>\"", ",", "\"\<id: MS:1000187\>\"", ",", 
     "\"\<name: Q TRAP\>\"", ",", 
     "\"\<def: \\\"Applied Biosystems/MDS SCIEX Q TRAP MS.\\\" [PSI:MS]\>\"", 
     ",", "\"\<is_a: MS:1000121 ! SCIEX instrument model\>\"", ",", 
     "\"\<\>\"", ",", "\"\<[Term]\>\"", ",", "\"\<id: MS:1000188\>\"", ",", 
     "\"\<name: Q-Tof micro\>\"", ",", 
     "\"\<def: \\\"Waters oa-ToF based Q-Tof micro.\\\" [PSI:MS]\>\"", ",", 
     "\"\<is_a: MS:1000126 ! Waters instrument model\>\"", ",", "\"\<\>\"", 
     ",", "\"\<[Term]\>\"", ",", "\"\<id: MS:1000189\>\"", ",", 
     "\"\<name: Q-Tof Ultima\>\"", ",", 
     "\"\<def: \\\"Waters oa-ToF based Q-Tof Ultima.\\\" [PSI:MS]\>\"", ",", 
     "\"\<is_a: MS:1000126 ! Waters instrument model\>\"", ",", "\"\<\>\"", 
     ",", "\"\<[Term]\>\"", ",", "\"\<id: MS:1000190\>\"", ",", 
     "\"\<name: QSTAR\>\"", ",", 
     "\"\<def: \\\"Applied Biosystems/MDS SCIEX QSTAR MS.\\\" [PSI:MS]\>\"", 
     ",", "\"\<is_a: MS:1000121 ! SCIEX instrument model\>\"", ",", 
     "\"\<\>\"", ",", "\"\<[Term]\>\"", ",", "\"\<id: MS:1000191\>\"", ",", 
     "\"\<name: quattro micro\>\"", ",", 
     "\"\<def: \\\"Waters (triple) quadrupole based micro.\\\" [PSI:MS]\>\"", 
     ",", "\"\<is_a: MS:1000126 ! Waters instrument model\>\"", ",", 
     "\"\<\>\"", ",", "\"\<[Term]\>\"", ",", "\"\<id: MS:1000192\>\"", ",", 
     "\"\<name: Quattro Ultima\>\"", ",", 
     "\"\<def: \\\"Waters (triple) quadrupole based Ultima.\\\" [PSI:MS]\>\"",
      ",", "\"\<is_a: MS:1000126 ! Waters instrument model\>\"", ",", 
     "\"\<\>\"", ",", "\"\<[Term]\>\"", ",", "\"\<id: MS:1000193\>\"", ",", 
     "\"\<name: Surveyor MSQ\>\"", ",", 
     "\"\<def: \\\"ThermoFinnigan Surveyor MSQ MS.\\\" [PSI:MS]\>\"", ",", 
     "\"\<is_a: MS:1000125 ! Thermo Finnigan instrument model\>\"", ",", 
     "\"\<\>\"", ",", "\"\<[Term]\>\"", ",", "\"\<id: MS:1000194\>\"", ",", 
     "\"\<name: SymBiot I\>\"", ",", 
     "\"\<def: \\\"Applied Biosystems/MDS SCIEX SymBiot I MS.\\\" \
[PSI:MS]\>\"", ",", "\"\<is_a: MS:1000121 ! SCIEX instrument model\>\"", ",", 
     "\"\<\>\"", ",", "\"\<[Term]\>\"", ",", "\"\<id: MS:1000195\>\"", ",", 
     "\"\<name: SymBiot XVI\>\"", ",", 
     "\"\<def: \\\"Applied Biosystems/MDS SCIEX SymBiot XVI MS.\\\" \
[PSI:MS]\>\"", ",", "\"\<is_a: MS:1000121 ! SCIEX instrument model\>\"", ",", 
     "\"\<\>\"", ",", "\"\<[Term]\>\"", ",", "\"\<id: MS:1000196\>\"", ",", 
     "\"\<name: TEMPUS TOF\>\"", ",", 
     "\"\<def: \\\"ThermoFinnigan TEMPUS TOF MS.\\\" [PSI:MS]\>\"", ",", 
     "\"\<is_a: MS:1000125 ! Thermo Finnigan instrument model\>\"", ",", 
     "\"\<\>\"", ",", "\"\<[Term]\>\"", ",", "\"\<id: MS:1000197\>\"", ",", 
     "\"\<name: TRACE DSQ\>\"", ",", 
     "\"\<def: \\\"ThermoFinnigan TRACE DSQ MS.\\\" [PSI:MS]\>\"", ",", 
     "\"\<is_a: MS:1000125 ! Thermo Finnigan instrument model\>\"", ",", 
     "\"\<\>\"", ",", "\"\<[Term]\>\"", ",", "\"\<id: MS:1000198\>\"", ",", 
     "\"\<name: TRITON\>\"", ",", 
     "\"\<def: \\\"ThermoFinnigan TRITON MS.\\\" [PSI:MS]\>\"", ",", 
     "\"\<is_a: MS:1000125 ! Thermo Finnigan instrument model\>\"", ",", 
     "\"\<\>\"", ",", "\"\<[Term]\>\"", ",", "\"\<id: MS:1000199\>\"", ",", 
     "\"\<name: TSQ Quantum\>\"", ",", 
     "\"\<def: \\\"ThermoFinnigan TSQ Quantum MS.\\\" [PSI:MS]\>\"", ",", 
     "\"\<is_a: MS:1000125 ! Thermo Finnigan instrument model\>\"", ",", 
     "\"\<\>\"", ",", "\"\<[Term]\>\"", ",", "\"\<id: MS:1000200\>\"", ",", 
     "\"\<name: ultima\>\"", ",", 
     "\"\<def: \\\"IonSpec Ultima MS.\\\" [PSI:MS]\>\"", ",", 
     "\"\<is_a: MS:1000123 ! IonSpec instrument model\>\"", ",", "\"\<\>\"", 
     ",", "\"\<[Term]\>\"", ",", "\"\<id: MS:1000201\>\"", ",", 
     "\"\<name: ultraflex\>\"", ",", 
     "\"\<def: \\\"Bruker Daltonics' ultraflex: MALDI TOF.\\\" [PSI:MS]\>\"", 
     ",", "\"\<is_a: MS:1001534 ! Bruker Daltonics flex series\>\"", ",", 
     "\"\<\>\"", ",", "\"\<[Term]\>\"", ",", "\"\<id: MS:1000202\>\"", ",", 
     "\"\<name: ultraflex TOF/TOF\>\"", ",", 
     "\"\<def: \\\"Bruker Daltonics' ultraflex TOF/TOF: MALDI TOF.\\\" \
[PSI:MS]\>\"", ",", "\"\<is_a: MS:1001534 ! Bruker Daltonics flex series\>\"",
      ",", "\"\<\>\"", ",", "\"\<[Term]\>\"", ",", "\"\<id: MS:1000203\>\"", 
     ",", "\"\<name: Voyager-DE PRO\>\"", ",", 
     "\"\<def: \\\"Applied Biosystems/MDS SCIEX Voyager-DE PRO MS.\\\" \
[PSI:MS]\>\"", ",", 
     "\"\<is_a: MS:1000495 ! Applied Biosystems instrument model\>\"", ",", 
     "\"\<\>\"", ",", "\"\<[Term]\>\"", ",", "\"\<id: MS:1000204\>\"", ",", 
     "\"\<name: Voyager-DE STR\>\"", ",", 
     "\"\<def: \\\"Applied Biosystems/MDS SCIEX Voyager-DE STR MS.\\\" \
[PSI:MS]\>\"", ",", 
     "\"\<is_a: MS:1000495 ! Applied Biosystems instrument model\>\"", ",", 
     "\"\<\>\"", ",", "\"\<[Term]\>\"", ",", "\"\<id: MS:1000205\>\"", ",", 
     "\"\<name: selected ion monitoring\>\"", ",", 
     "\"\<def: \\\"The operation of a mass spectrometer in which the \
intensities of several specific m/z values are recorded rather than the \
entire mass spectrum.\\\" [PSI:MS]\>\"", ",", 
     "\"\<synonym: \\\"MIM\\\" RELATED []\>\"", ",", 
     "\"\<synonym: \\\"Multiple Ion Monitoring\\\" EXACT []\>\"", ",", 
     "\"\<synonym: \\\"SIM\\\" EXACT []\>\"", ",", 
     "\"\<is_a: MS:1000596 ! measurement method\>\"", ",", "\"\<\>\"", ",", 
     "\"\<[Term]\>\"", ",", "\"\<id: MS:1000206\>\"", ",", 
     "\"\<name: selected reaction monitoring\>\"", ",", 
     "\"\<def: \\\"Data acquired from specific product ions corresponding to \
m/z selected precursor ions recorded via multiple stages of mass \
spectrometry. Selected reaction monitoring can be performed in time or in \
space.\\\" [PSI:MS]\>\"", ",", "\"\<synonym: \\\"MRM\\\" RELATED []\>\"", 
     ",", "\"\<synonym: \\\"Multiple Reaction Monitoring\\\" RELATED []\>\"", 
     ",", "\"\<synonym: \\\"SRM\\\" EXACT []\>\"", ",", 
     "\"\<is_a: MS:1000596 ! measurement method\>\"", ",", "\"\<\>\"", ",", 
     "\"\<[Term]\>\"", ",", "\"\<id: MS:1000207\>\"", ",", 
     "\"\<name: accurate mass\>\"", ",", 
     "\"\<def: \\\"OBSOLETE An experimentally determined mass that is can be \
to determine a unique elemental formula. For ions less than 200 u, a \
measurement with 5 ppm accuracy is sufficient to determine the elemental \
composition.\\\" [PSI:MS]\>\"", ",", 
     "\"\<xref: value-type:xsd\\\\:float \\\"The allowed value-type for this \
CV term.\\\"\>\"", ",", 
     "\"\<comment: This child of the former purgatory term ion attribute was \
made obsolete.\>\"", ",", 
     "\"\<relationship: has_units UO:0000002 ! mass unit\>\"", ",", 
     "\"\<is_obsolete: true\>\"", ",", "\"\<\>\"", ",", "\"\<[Term]\>\"", 
     ",", "\"\<id: MS:1000208\>\"", ",", "\"\<name: average mass\>\"", ",", 
     "\"\<def: \\\"OBSOLETE The mass of an ion or molecule calculated using \
the average mass of each element weighted for its natural isotopic abundance.\
\\\" [PSI:MS]\>\"", ",", 
     "\"\<xref: value-type:xsd\\\\:float \\\"The allowed value-type for this \
CV term.\\\"\>\"", ",", 
     "\"\<comment: This child of the former purgatory term ion attribute was \
made obsolete.\>\"", ",", 
     "\"\<relationship: has_units UO:0000002 ! mass unit\>\"", ",", 
     "\"\<is_obsolete: true\>\"", ",", "\"\<\>\"", ",", "\"\<[Term]\>\"", 
     ",", "\"\<id: MS:1000209\>\"", ",", "\"\<name: appearance energy\>\"", 
     ",", "\"\<def: \\\"OBSOLETE The minimum energy that must be imparted to \
an atom or molecule to produce a specified ion. The term appearance potential \
is not recommended.\\\" [PSI:MS]\>\"", ",", 
     "\"\<synonym: \\\"AE\\\" EXACT []\>\"", ",", 
     "\"\<xref: value-type:xsd\\\\:float \\\"The allowed value-type for this \
CV term.\\\"\>\"", ",", 
     "\"\<comment: This child of the former purgatory term ion attribute was \
made obsolete.\>\"", ",", 
     "\"\<relationship: has_units UO:0000266 ! electronvolt\>\"", ",", 
     "\"\<is_obsolete: true\>\"", ",", "\"\<\>\"", ",", "\"\<[Term]\>\"", 
     ",", "\"\<id: MS:1000210\>\"", ",", "\"\<name: base peak\>\"", ",", 
     "\"\<def: \\\"The peak in a mass spectrum that has the greatest \
intensity. This term may be applied to the spectra of pure substances or \
mixtures.\\\" [PSI:MS]\>\"", ",", "\"\<synonym: \\\"BP\\\" EXACT []\>\"", 
     ",", "\"\<is_a: MS:1000231 ! peak\>\"", ",", "\"\<\>\"", ",", 
     "\"\<[Term]\>\"", ",", "\"\<id: MS:1000211\>\"", ",", 
     "\"\<name: OBSOLETE charge number\>\"", ",", 
     "\"\<def: \\\"OBSOLETE The total charge on an ion divided by the \
electron charge e. OBSOLETED 2009-10-27 since this was viewed as a \
duplication of 00041 charge state.\\\" [PSI:MS]\>\"", ",", 
     "\"\<synonym: \\\"z\\\" EXACT []\>\"", ",", 
     "\"\<xref: value-type:xsd\\\\:int \\\"The allowed value-type for this CV \
term.\\\"\>\"", ",", "\"\<is_obsolete: true\>\"", ",", "\"\<\>\"", ",", 
     "\"\<[Term]\>\"", ",", "\"\<id: MS:1000212\>\"", ",", 
     "\"\<name: dalton\>\"", ",", 
     "\"\<def: \\\"OBSOLETE A non-SI unit of mass (symbol Da) that is equal \
to the unified atomic mass unit: 1.660 538 86(28) x 10^-27 kg.\\\" [PSI:MS]\>\
\"", ",", 
     "\"\<comment: This term was made obsolete because it was redundant with \
the Unit Ontology term dalton (UO:0000221).\>\"", ",", 
     "\"\<synonym: \\\"Da\\\" EXACT []\>\"", ",", "\"\<is_obsolete: true\>\"",
      ",", "\"\<\>\"", ",", "\"\<[Term]\>\"", ",", "\"\<id: MS:1000213\>\"", 
     ",", "\"\<name: electron affinity\>\"", ",", 
     "\"\<def: \\\"OBSOLETE The electron affinity of M is the minimum energy \
required for the process M- ? M + e where M- and M are in their ground \
rotational, vibrational and electronic states and the electron has zero \
kinetic energy.\\\" [PSI:MS]\>\"", ",", 
     "\"\<comment: This child of the former purgatory term ion attribute was \
made obsolete.\>\"", ",", "\"\<synonym: \\\"EA\\\" EXACT []\>\"", ",", 
     "\"\<xref: value-type:xsd\\\\:float \\\"The allowed value-type for this \
CV term.\\\"\>\"", ",", "\"\<is_obsolete: true\>\"", ",", "\"\<\>\"", ",", 
     "\"\<[Term]\>\"", ",", "\"\<id: MS:1000214\>\"", ",", 
     "\"\<name: electron energy obsolete\>\"", ",", 
     "\"\<def: \\\"OBSOLETE The potential difference through which electrons \
are accelerated before they are used to bring about electron ionization.\\\" \
[PSI:MS]\>\"", ",", 
     "\"\<comment: This former purgatory term was made obsolete.\>\"", ",", 
     "\"\<is_obsolete: true\>\"", ",", "\"\<\>\"", ",", "\"\<[Term]\>\"", 
     ",", "\"\<id: MS:1000215\>\"", ",", "\"\<name: exact mass\>\"", ",", 
     "\"\<def: \\\"OBSOLETE The calculated mass of an ion or molecule \
containing a single isotope of each atom.\\\" [PSI:MS]\>\"", ",", 
     "\"\<xref: value-type:xsd\\\\:float \\\"The allowed value-type for this \
CV term.\\\"\>\"", ",", 
     "\"\<comment: This child of the former purgatory term ion attribute was \
made obsolete.\>\"", ",", 
     "\"\<relationship: has_units UO:0000002 ! mass unit\>\"", ",", 
     "\"\<is_obsolete: true\>\"", ",", "\"\<\>\"", ",", "\"\<[Term]\>\"", 
     ",", "\"\<id: MS:1000216\>\"", ",", "\"\<name: field-free region\>\"", 
     ",", "\"\<def: \\\"A section of a mass spectrometer in which there are \
no electric or magnetic fields.\\\" [PSI:MS]\>\"", ",", 
     "\"\<synonym: \\\"FFR\\\" EXACT []\>\"", ",", 
     "\"\<is_a: MS:1000487 ! ion optics attribute\>\"", ",", "\"\<\>\"", ",", 
     "\"\<[Term]\>\"", ",", "\"\<id: MS:1000217\>\"", ",", 
     "\"\<name: ionization cross section\>\"", ",", 
     "\"\<def: \\\"OBSOLETE A measure of the probability that a given \
ionization process will occur when an atom or molecule interacts with a \
photon, electron, atom or molecule.\\\" [PSI:MS]\>\"", ",", 
     "\"\<comment: This child of the former purgatory term ion reaction was \
made obsolete.\>\"", ",", "\"\<is_obsolete: true\>\"", ",", "\"\<\>\"", ",", 
     "\"\<[Term]\>\"", ",", "\"\<id: MS:1000218\>\"", ",", 
     "\"\<name: ionization efficiency\>\"", ",", 
     "\"\<def: \\\"OBSOLETE The ratio of the number of ions formed to the \
number of electrons, molecules or photons used.\\\" [PSI:MS]\>\"", ",", 
     "\"\<comment: This term was made obsolete because it was replaced by \
ionization efficiency (MS:1000392).\>\"", ",", 
     "\"\<xref: value-type:xsd\\\\:float \\\"The allowed value-type for this \
CV term.\\\"\>\"", ",", "\"\<is_obsolete: true\>\"", ",", "\"\<\>\"", ",", 
     "\"\<[Term]\>\"", ",", "\"\<id: MS:1000219\>\"", ",", 
     "\"\<name: ionization energy\>\"", ",", 
     "\"\<def: \\\"OBSOLETE The minimum energy required to remove an electron \
from an atom or molecule to produce a positive ion.\\\" [PSI:MS]\>\"", ",", 
     "\"\<synonym: \\\"IE\\\" EXACT []\>\"", ",", 
     "\"\<comment: This child of the former purgatory term ion attribute was \
made obsolete.\>\"", ",", 
     "\"\<xref: value-type:xsd\\\\:float \\\"The allowed value-type for this \
CV term.\\\"\>\"", ",", 
     "\"\<relationship: has_units UO:0000266 ! electronvolt\>\"", ",", 
     "\"\<is_obsolete: true\>\"", ",", "\"\<\>\"", ",", "\"\<[Term]\>\"", 
     ",", "\"\<id: MS:1000220\>\"", ",", 
     "\"\<name: isotope dilution mass spectrometry\>\"", ",", 
     "\"\<def: \\\"OBSOLETE A quantitative mass spectrometry technique in \
which an isotopically enriched compound is used as an internal standard.\\\" \
[PSI:MS]\>\"", ",", 
     "\"\<comment: This child of the former purgatory term mass spectrometry \
was made obsolete.\>\"", ",", "\"\<synonym: \\\"IDMS\\\" EXACT []\>\"", ",", 
     "\"\<is_obsolete: true\>\"", ",", "\"\<\>\"", ",", "\"\<[Term]\>\"", 
     ",", "\"\<id: MS:1000221\>\"", ",", "\"\<name: magnetic deflection\>\"", 
     ",", "\"\<def: \\\"The deflection of charged particles in a magnetic \
field due to a force equal to qvxB where q is the particle charge, v its \
velocity and B the magnetic field. Magnetic deflection of an ion beam is used \
for m/z separation in a magnetic sector mass spectrometer.\\\" [PSI:MS]\>\"", 
     ",", "\"\<is_a: MS:1000597 ! ion optics type\>\"", ",", "\"\<\>\"", ",", 
     "\"\<[Term]\>\"", ",", "\"\<id: MS:1000222\>\"", ",", 
     "\"\<name: mass defect\>\"", ",", 
     "\"\<def: \\\"OBSOLETE The difference between the monoisotopic and \
nominal mass of a molecule or atom.\\\" [PSI:MS]\>\"", ",", 
     "\"\<xref: value-type:xsd\\\\:float \\\"The allowed value-type for this \
CV term.\\\"\>\"", ",", 
     "\"\<comment: This child of the former purgatory term ion attribute was \
made obsolete.\>\"", ",", 
     "\"\<relationship: has_units UO:0000002 ! mass unit\>\"", ",", 
     "\"\<is_obsolete: true\>\"", ",", "\"\<\>\"", ",", "\"\<[Term]\>\"", 
     ",", "\"\<id: MS:1000223\>\"", ",", "\"\<name: mass number\>\"", ",", 
     "\"\<def: \\\"OBSOLETE The sum of the protons and neutrons in an atom, \
molecule or ion.\\\" [PSI:MS]\>\"", ",", 
     "\"\<xref: value-type:xsd\\\\:int \\\"The allowed value-type for this CV \
term.\\\"\>\"", ",", 
     "\"\<comment: This child of the former purgatory term ion attribute was \
made obsolete.\>\"", ",", "\"\<is_obsolete: true\>\"", ",", "\"\<\>\"", ",", 
     "\"\<[Term]\>\"", ",", "\"\<id: MS:1000224\>\"", ",", 
     "\"\<name: molecular mass\>\"", ",", 
     "\"\<def: \\\"OBSOLETE The mass of one mole of a molecular substance \
(6.022 1415(10) x 10^23 molecules).\\\" [PSI:MS]\>\"", ",", 
     "\"\<xref: value-type:xsd\\\\:float \\\"The allowed value-type for this \
CV term.\\\"\>\"", ",", 
     "\"\<comment: This child of the former purgatory term ion attribute was \
made obsolete.\>\"", ",", 
     "\"\<relationship: has_units UO:0000002 ! mass unit\>\"", ",", 
     "\"\<is_obsolete: true\>\"", ",", "\"\<\>\"", ",", "\"\<[Term]\>\"", 
     ",", "\"\<id: MS:1000225\>\"", ",", "\"\<name: monoisotopic mass\>\"", 
     ",", "\"\<def: \\\"OBSOLETE The mass of an ion or molecule calculated \
using the mass of the most abundant isotope of each element.\\\" \
[PSI:MS]\>\"", ",", 
     "\"\<xref: value-type:xsd\\\\:float \\\"The allowed value-type for this \
CV term.\\\"\>\"", ",", 
     "\"\<comment: This child of the former purgatory term ion attribute was \
made obsolete.\>\"", ",", 
     "\"\<relationship: has_units UO:0000002 ! mass unit\>\"", ",", 
     "\"\<is_obsolete: true\>\"", ",", "\"\<\>\"", ",", "\"\<[Term]\>\"", 
     ",", "\"\<id: MS:1000226\>\"", ",", 
     "\"\<name: molecular beam mass spectrometry\>\"", ",", 
     "\"\<def: \\\"OBSOLETE A mass spectrometry technique in which the sample \
is introduced into the mass spectrometer as a molecular beam.\\\" \
[PSI:MS]\>\"", ",", 
     "\"\<comment: This child of the former purgatory term mass spectrometer \
was made obsolete.\>\"", ",", "\"\<synonym: \\\"MBMS\\\" EXACT []\>\"", ",", 
     "\"\<is_obsolete: true\>\"", ",", "\"\<\>\"", ",", "\"\<[Term]\>\"", 
     ",", "\"\<id: MS:1000227\>\"", ",", 
     "\"\<name: multiphoton ionization\>\"", ",", 
     "\"\<def: \\\"Photoionization of an atom or molecule in which in two or \
more photons are absorbed.\\\" [PSI:MS]\>\"", ",", 
     "\"\<synonym: \\\"MPI\\\" EXACT []\>\"", ",", 
     "\"\<is_a: MS:1000008 ! ionization type\>\"", ",", "\"\<\>\"", ",", 
     "\"\<[Term]\>\"", ",", "\"\<id: MS:1000228\>\"", ",", 
     "\"\<name: nitrogen rule\>\"", ",", 
     "\"\<def: \\\"OBSOLETE An organic molecule containing the elements C, H, \
O, S, P, or halogen has an odd nominal mass if it contains an odd number of \
nitrogen atoms.\\\" [PSI:MS]\>\"", ",", 
     "\"\<comment: This child of the former purgatory term ion reaction was \
made obsolete.\>\"", ",", "\"\<is_obsolete: true\>\"", ",", "\"\<\>\"", ",", 
     "\"\<[Term]\>\"", ",", "\"\<id: MS:1000229\>\"", ",", 
     "\"\<name: nominal mass\>\"", ",", 
     "\"\<def: \\\"OBSOLETE The mass of an ion or molecule calculated using \
the mass of the most abundant isotope of each element rounded to the nearest \
integer value.\\\" [PSI:MS]\>\"", ",", 
     "\"\<xref: value-type:xsd\\\\:float \\\"The allowed value-type for this \
CV term.\\\"\>\"", ",", 
     "\"\<comment: This child of the former purgatory term ion attribute was \
made obsolete.\>\"", ",", 
     "\"\<relationship: has_units UO:0000002 ! mass unit\>\"", ",", 
     "\"\<is_obsolete: true\>\"", ",", "\"\<\>\"", ",", "\"\<[Term]\>\"", 
     ",", "\"\<id: MS:1000230\>\"", ",", "\"\<name: odd-electron rule\>\"", 
     ",", "\"\<def: \\\"OBSOLETE Odd-electron ions may dissociate to form \
either odd or even-electron ions, whereas even-electron ions generally form \
even-electron fragment ions.\\\" [PSI:MS]\>\"", ",", 
     "\"\<comment: This child of the former purgatory term ion reaction was \
made obsolete.\>\"", ",", "\"\<is_obsolete: true\>\"", ",", "\"\<\>\"", ",", 
     "\"\<[Term]\>\"", ",", "\"\<id: MS:1000231\>\"", ",", 
     "\"\<name: peak\>\"", ",", 
     "\"\<def: \\\"A localized region of relatively large ion signal in a \
mass spectrum. Although peaks are often associated with particular ions, the \
terms peak and ion should not be used interchangeably.\\\" [PSI:MS]\>\"", 
     ",", "\"\<relationship: part_of MS:1000442 ! spectrum\>\"", ",", 
     "\"\<\>\"", ",", "\"\<[Term]\>\"", ",", "\"\<id: MS:1000232\>\"", ",", 
     "\"\<name: peak intensity\>\"", ",", 
     "\"\<def: \\\"OBSOLETE The height or area of a peak in a mass \
spectrum.\\\" [PSI:MS]\>\"", ",", 
     "\"\<comment: This term was made obsolete because it was replaced by \
base peak intensity (MS:1000505).\>\"", ",", "\"\<is_obsolete: true\>\"", 
     ",", "\"\<\>\"", ",", "\"\<[Term]\>\"", ",", "\"\<id: MS:1000233\>\"", 
     ",", "\"\<name: proton affinity\>\"", ",", 
     "\"\<def: \\\"OBSOLETE The proton affinity of a species M is defined as \
the negative of the enthalpy change for the reaction M + H+ ->[M+H]+, where \
all species are in their ground rotational, vibrational and electronic \
states.\\\" [PSI:MS]\>\"", ",", "\"\<synonym: \\\"PA\\\" EXACT [PSI:MS]\>\"", 
     ",", "\"\<comment: This child of the former purgatory term ion attribute \
was made obsolete.\>\"", ",", 
     "\"\<xref: value-type:xsd\\\\:float \\\"The allowed value-type for this \
CV term.\\\"\>\"", ",", "\"\<is_obsolete: true\>\"", ",", "\"\<\>\"", ",", 
     "\"\<[Term]\>\"", ",", "\"\<id: MS:1000234\>\"", ",", 
     "\"\<name: mass resolving power\>\"", ",", 
     "\"\<def: \\\"OBSOLETE In a mass spectrum, the observed mass divided by \
the difference between two masses that can be separated. The method by which \
delta m was obtained and the mass at which the measurement was made should be \
reported.\\\" [PSI:MS]\>\"", ",", 
     "\"\<comment: This term was made obsolete because it was replaced by \
mass resolving power (MS:1000800).\>\"", ",", 
     "\"\<xref: value-type:xsd\\\\:float \\\"The allowed value-type for this \
CV term.\\\"\>\"", ",", "\"\<is_obsolete: true\>\"", ",", "\"\<\>\"", ",", 
     "\"\<[Term]\>\"", ",", "\"\<id: MS:1000235\>\"", ",", 
     "\"\<name: total ion current chromatogram\>\"", ",", 
     "\"\<def: \\\"Chromatogram obtained by plotting the total ion current \
detected in each of a series of mass spectra recorded as a function of \
retention time.\\\" [PSI:MS]\>\"", ",", 
     "\"\<synonym: \\\"TIC chromatogram\\\" EXACT []\>\"", ",", 
     "\"\<is_a: MS:1000524 ! data file content\>\"", ",", 
     "\"\<is_a: MS:1000810 ! mass chromatogram\>\"", ",", "\"\<\>\"", ",", 
     "\"\<[Term]\>\"", ",", "\"\<id: MS:1000236\>\"", ",", 
     "\"\<name: transmission\>\"", ",", 
     "\"\<def: \\\"The ratio of the number of ions leaving a region of a mass \
spectrometer to the number entering that region.\\\" [PSI:MS]\>\"", ",", 
     "\"\<xref: value-type:xsd\\\\:float \\\"The allowed value-type for this \
CV term.\\\"\>\"", ",", "\"\<is_a: MS:1000496 ! instrument attribute\>\"", 
     ",", "\"\<\>\"", ",", "\"\<[Term]\>\"", ",", "\"\<id: MS:1000237\>\"", 
     ",", "\"\<name: unified atomic mass unit\>\"", ",", 
     "\"\<def: \\\"OBSOLETE A non-SI unit of mass (u) defined as one twelfth \
of ^12 C in its ground state and equal to 1.660 538 86(28) x 10^-27 kg.\\\" \
[PSI:MS]\>\"", ",", 
     "\"\<comment: This term was made obsolete because it was redundant with \
Unit Ontology dalton (UO:0000221).\>\"", ",", 
     "\"\<synonym: \\\"u\\\" EXACT []\>\"", ",", "\"\<is_obsolete: true\>\"", 
     ",", "\"\<\>\"", ",", "\"\<[Term]\>\"", ",", "\"\<id: MS:1000238\>\"", 
     ",", "\"\<name: accelerator mass spectrometry\>\"", ",", 
     "\"\<def: \\\"OBSOLETE A mass spectrometry technique in which atoms \
extracted from a sample are ionized, accelerated to MeV energies and \
separated according to their momentum, charge and energy.\\\" [PSI:MS]\>\"", 
     ",", "\"\<comment: This child of the former purgatory term mass \
spectrometer was made obsolete.\>\"", ",", 
     "\"\<synonym: \\\"AMS\\\" EXACT []\>\"", ",", 
     "\"\<is_obsolete: true\>\"", ",", "\"\<\>\"", ",", "\"\<[Term]\>\"", 
     ",", "\"\<id: MS:1000239\>\"", ",", 
     "\"\<name: atmospheric pressure matrix-assisted laser desorption \
ionization\>\"", ",", 
     "\"\<def: \\\"Matrix-assisted laser desorption ionization in which the \
sample target is at atmospheric pressure and the ions formed by the pulsed \
laser are sampled through a small aperture into the mass spectrometer.\\\" \
[PSI:MS]\>\"", ",", "\"\<synonym: \\\"AP MALDI\\\" EXACT []\>\"", ",", 
     "\"\<is_a: MS:1000240 ! atmospheric pressure ionization\>\"", ",", 
     "\"\<\>\"", ",", "\"\<[Term]\>\"", ",", "\"\<id: MS:1000240\>\"", ",", 
     "\"\<name: atmospheric pressure ionization\>\"", ",", 
     "\"\<def: \\\"Any ionization process in which ions are formed in the gas \
phase at atmospheric pressure.\\\" [PSI:MS]\>\"", ",", 
     "\"\<synonym: \\\"API\\\" EXACT []\>\"", ",", 
     "\"\<is_a: MS:1000008 ! ionization type\>\"", ",", "\"\<\>\"", ",", 
     "\"\<[Term]\>\"", ",", "\"\<id: MS:1000241\>\"", ",", 
     "\"\<name: Atmostpheric Pressure Photoionization\>\"", ",", 
     "\"\<def: \\\"OBSOLETE Atmospheric pressure chemical ionization in which \
the reactant ions are generated by photo-ionization.\\\" [PSI:MS]\>\"", ",", 
     "\"\<comment: This term was made obsolete because it was replaced by \
atmospheric pressure photoionization (MS:1000382).\>\"", ",", 
     "\"\<synonym: \\\"APPI\\\" EXACT []\>\"", ",", 
     "\"\<is_obsolete: true\>\"", ",", "\"\<\>\"", ",", "\"\<[Term]\>\"", 
     ",", "\"\<id: MS:1000242\>\"", ",", 
     "\"\<name: blackbody infrared radiative dissociation\>\"", ",", 
     "\"\<def: \\\"A special case of infrared multiphoton dissociation \
wherein excitation of the reactant ion is caused by absorption of infrared \
photons radiating from heated blackbody surroundings, which are usually the \
walls of a vacuum chamber. See also infrared multiphoton dissociation.\\\" \
[PSI:MS]\>\"", ",", "\"\<synonym: \\\"BIRD\\\" EXACT []\>\"", ",", 
     "\"\<is_a: MS:1000044 ! dissociation method\>\"", ",", "\"\<\>\"", ",", 
     "\"\<[Term]\>\"", ",", "\"\<id: MS:1000243\>\"", ",", 
     "\"\<name: charge-remote fragmentation\>\"", ",", 
     "\"\<def: \\\"OBSOLETE A fragmentation of an even-electron ion in which \
the cleaved bond is not adjacent to the apparent charge site.\\\" \
[PSI:MS]\>\"", ",", 
     "\"\<comment: This child of the former purgatory term ion reaction was \
made obsolete.\>\"", ",", "\"\<synonym: \\\"CRF\\\" EXACT []\>\"", ",", 
     "\"\<is_obsolete: true\>\"", ",", "\"\<\>\"", ",", "\"\<[Term]\>\"", 
     ",", "\"\<id: MS:1000244\>\"", ",", 
     "\"\<name: consecutive reaction monitoring\>\"", ",", 
     "\"\<def: \\\"OBSOLETE MSn experiment with three or more stages of m/z \
separation and in which a particular multi-step reaction path is monitored.\\\
\" [PSI:MS]\>\"", ",", 
     "\"\<comment: This former purgatory term was made obsolete.\>\"", ",", 
     "\"\<synonym: \\\"CRM\\\" EXACT []\>\"", ",", 
     "\"\<is_obsolete: true\>\"", ",", "\"\<\>\"", ",", "\"\<[Term]\>\"", 
     ",", "\"\<id: MS:1000245\>\"", ",", "\"\<name: charge stripping\>\"", 
     ",", "\"\<def: \\\"The reaction of a positive ion with an atom or \
molecule that results in the removal of one or more electrons from the ion.\\\
\" [PSI:MS]\>\"", ",", "\"\<synonym: \\\"CS\\\" EXACT []\>\"", ",", 
     "\"\<is_a: MS:1000510 ! precursor activation attribute\>\"", ",", 
     "\"\<\>\"", ",", "\"\<[Term]\>\"", ",", "\"\<id: MS:1000246\>\"", ",", 
     "\"\<name: delayed extraction\>\"", ",", 
     "\"\<def: \\\"The application of the accelerating voltage pulse after a \
time delay in desorption ionization from a surface. The extraction delay can \
produce energy focusing in a time-of-flight mass spectrometer.\\\" [PSI:MS]\>\
\"", ",", "\"\<synonym: \\\"DE\\\" EXACT []\>\"", ",", 
     "\"\<is_a: MS:1000597 ! ion optics type\>\"", ",", "\"\<\>\"", ",", 
     "\"\<[Term]\>\"", ",", "\"\<id: MS:1000247\>\"", ",", 
     "\"\<name: desorption ionization\>\"", ",", 
     "\"\<def: \\\"The formation of ions from a solid or liquid material \
after the rapid vaporization of that sample.\\\" [PSI:MS]\>\"", ",", 
     "\"\<synonym: \\\"DI\\\" EXACT []\>\"", ",", 
     "\"\<is_a: MS:1000008 ! ionization type\>\"", ",", "\"\<\>\"", ",", 
     "\"\<[Term]\>\"", ",", "\"\<id: MS:1000248\>\"", ",", 
     "\"\<name: direct insertion probe\>\"", ",", 
     "\"\<def: \\\"A device for introducing a solid or liquid sample into a \
mass spectrometer ion source for desorption ionization.\\\" [PSI:MS]\>\"", 
     ",", "\"\<synonym: \\\"DIP\\\" EXACT []\>\"", ",", 
     "\"\<is_a: MS:1000007 ! inlet type\>\"", ",", "\"\<\>\"", ",", 
     "\"\<[Term]\>\"", ",", "\"\<id: MS:1000249\>\"", ",", 
     "\"\<name: direct liquid introduction\>\"", ",", 
     "\"\<def: \\\"The delivery of a liquid sample into a mass spectrometer \
for spray or desorption ionization.\\\" [PSI:MS]\>\"", ",", 
     "\"\<synonym: \\\"DLI\\\" EXACT []\>\"", ",", 
     "\"\<is_a: MS:1000007 ! inlet type\>\"", ",", "\"\<\>\"", ",", 
     "\"\<[Term]\>\"", ",", "\"\<id: MS:1000250\>\"", ",", 
     "\"\<name: electron capture dissociation\>\"", ",", 
     "\"\<def: \\\"A process in which a multiply protonated molecules \
interacts with a low energy electrons. Capture of the electron leads the \
liberation of energy and a reduction in charge state of the ion with the \
production of the (M + nH) (n-1)+ odd electron ion, which readily \
fragments.\\\" [PSI:MS]\>\"", ",", "\"\<synonym: \\\"ECD\\\" EXACT []\>\"", 
     ",", "\"\<is_a: MS:1000044 ! dissociation method\>\"", ",", "\"\<\>\"", 
     ",", "\"\<[Term]\>\"", ",", "\"\<id: MS:1000251\>\"", ",", 
     "\"\<name: even-electron ion\>\"", ",", 
     "\"\<def: \\\"OBSOLETE An ion containing no unpaired electrons in its \
ground electronic state, e.g. CH3+ in its ground state.\\\" [PSI:MS]\>\"", 
     ",", "\"\<comment: This child of the former purgatory term ion chemical \
type was made obsolete.\>\"", ",", "\"\<synonym: \\\"EE\\\" EXACT []\>\"", 
     ",", "\"\<is_obsolete: true\>\"", ",", "\"\<\>\"", ",", "\"\<[Term]\>\"",
      ",", "\"\<id: MS:1000252\>\"", ",", 
     "\"\<name: electron-induced excitation in organics\>\"", ",", 
     "\"\<def: \\\"OBSOLETE The reaction of an ion with an electron in which \
the translational energy of the collision is converted into internal energy \
of the ion.\\\" [PSI:MS]\>\"", ",", 
     "\"\<comment: This child of the former purgatory term ion reaction was \
made obsolete.\>\"", ",", "\"\<synonym: \\\"EIEIO\\\" EXACT []\>\"", ",", 
     "\"\<is_obsolete: true\>\"", ",", "\"\<\>\"", ",", "\"\<[Term]\>\"", 
     ",", "\"\<id: MS:1000253\>\"", ",", "\"\<name: electron multiplier\>\"", 
     ",", "\"\<def: \\\"A device to amplify the current of a beam or packet \
of charged particles or photons by incidence upon the surface of an electrode \
to produce secondary electrons. The secondary electrons are then accelerated \
to other electrodes or parts of a continuous electrode to produce further \
secondary electrons.\\\" [PSI:MS]\>\"", ",", 
     "\"\<synonym: \\\"EM\\\" EXACT []\>\"", ",", 
     "\"\<is_a: MS:1000026 ! detector type\>\"", ",", "\"\<\>\"", ",", 
     "\"\<[Term]\>\"", ",", "\"\<id: MS:1000254\>\"", ",", 
     "\"\<name: electrostatic energy analyzer\>\"", ",", 
     "\"\<def: \\\"A device consisting of conducting parallel plates, \
concentric cylinders or concentric spheres that separates charged particles \
according to their kinetic energy by means of an electric field that is \
constant in time.\\\" [PSI:MS]\>\"", ",", 
     "\"\<synonym: \\\"ESA\\\" EXACT []\>\"", ",", 
     "\"\<is_a: MS:1000443 ! mass analyzer type\>\"", ",", "\"\<\>\"", ",", 
     "\"\<[Term]\>\"", ",", "\"\<id: MS:1000255\>\"", ",", 
     "\"\<name: flowing afterglow\>\"", ",", 
     "\"\<def: \\\"An ion source immersed in a flow of helium or other inert \
buffer gas that carries the ions through a meter-long reactor at pressures \
around 100 Pa.\\\" [PSI:MS]\>\"", ",", "\"\<synonym: \\\"FA\\\" EXACT []\>\"",
      ",", "\"\<is_a: MS:1000008 ! ionization type\>\"", ",", "\"\<\>\"", 
     ",", "\"\<[Term]\>\"", ",", "\"\<id: MS:1000256\>\"", ",", 
     "\"\<name: high-field asymmetric waveform ion mobility spectrometry\>\"",
      ",", "\"\<def: \\\"OBSOLETE The separation of ions between two \
concentric cylindrical electrodes due to application of a high voltage \
asymmetric waveform whereby ions migrate towards one of the two electrodes \
depending on the ratio of the high- to low-field mobility of the ion.\\\" \
[PSI:MS]\>\"", ",", 
     "\"\<comment: This child of the former purgatory term mass spectrometer \
was made obsolete.\>\"", ",", "\"\<synonym: \\\"FAIMS\\\" EXACT []\>\"", ",", 
     "\"\<is_obsolete: true\>\"", ",", "\"\<\>\"", ",", "\"\<[Term]\>\"", 
     ",", "\"\<id: MS:1000257\>\"", ",", "\"\<name: field desorption\>\"", 
     ",", 
     "\"\<def: \\\"The formation of gas-phase ions from a material deposited \
on a solid surface in the presence of a high electric field. Because this \
process may encompass ionization by field ionization or other mechanisms, it \
is not recommended as a synonym for field desorption ionization.\\\" [PSI:MS]\
\>\"", ",", "\"\<synonym: \\\"FD\\\" EXACT []\>\"", ",", 
     "\"\<is_a: MS:1000247 ! desorption ionization\>\"", ",", "\"\<\>\"", 
     ",", "\"\<[Term]\>\"", ",", "\"\<id: MS:1000258\>\"", ",", 
     "\"\<name: field ionization\>\"", ",", 
     "\"\<def: \\\"The removal of electrons from any species by interaction \
with a high electric field.\\\" [PSI:MS]\>\"", ",", 
     "\"\<synonym: \\\"FI\\\" EXACT []\>\"", ",", 
     "\"\<is_a: MS:1000008 ! ionization type\>\"", ",", "\"\<\>\"", ",", 
     "\"\<[Term]\>\"", ",", "\"\<id: MS:1000259\>\"", ",", 
     "\"\<name: glow discharge ionization\>\"", ",", 
     "\"\<def: \\\"The formation of ions in the gas phase and from solid \
samples at the cathode by application of a voltage to a low pressure gas.\\\" \
[PSI:MS]\>\"", ",", "\"\<synonym: \\\"GD-MS\\\" EXACT []\>\"", ",", 
     "\"\<is_a: MS:1000008 ! ionization type\>\"", ",", "\"\<\>\"", ",", 
     "\"\<[Term]\>\"", ",", "\"\<id: MS:1000260\>\"", ",", 
     "\"\<name: ion kinetic energy spectrometry\>\"", ",", 
     "\"\<def: \\\"OBSOLETE A method of analysis in which a beam of ions is \
separated according to the ratio of its translational energy to charge.\\\" \
[PSI:MS]\>\"", ",", 
     "\"\<comment: This child of the former purgatory term mass spectrometer \
was made obsolete.\>\"", ",", "\"\<synonym: \\\"IKES\\\" EXACT []\>\"", ",", 
     "\"\<is_obsolete: true\>\"", ",", "\"\<\>\"", ",", "\"\<[Term]\>\"", 
     ",", "\"\<id: MS:1000261\>\"", ",", 
     "\"\<name: ion mobility spectrometry\>\"", ",", 
     "\"\<def: \\\"OBSOLETE The separation of ions according to their \
velocity through a buffer gas under the influence of an electric field.\\\" \
[PSI:MS]\>\"", ",", 
     "\"\<comment: This child of the former purgatory term mass spectrometer \
was made obsolete.\>\"", ",", "\"\<synonym: \\\"IMS\\\" EXACT []\>\"", ",", 
     "\"\<is_obsolete: true\>\"", ",", "\"\<\>\"", ",", "\"\<[Term]\>\"", 
     ",", "\"\<id: MS:1000262\>\"", ",", 
     "\"\<name: infrared multiphoton dissociation\>\"", ",", 
     "\"\<def: \\\"Multiphoton ionization where the reactant ion dissociates \
as a result of the absorption of multiple infrared photons.\\\" [PSI:MS]\>\"",
      ",", "\"\<synonym: \\\"IRMPD\\\" EXACT []\>\"", ",", 
     "\"\<is_a: MS:1000044 ! dissociation method\>\"", ",", "\"\<\>\"", ",", 
     "\"\<[Term]\>\"", ",", "\"\<id: MS:1000263\>\"", ",", 
     "\"\<name: isotope ratio mass spectrometry\>\"", ",", 
     "\"\<def: \\\"OBSOLETE The measurement of the relative quantity of the \
different isotopes of an element in a material with a mass spectrometer.\\\" \
[PSI:MS]\>\"", ",", 
     "\"\<comment: This child of the former purgatory term mass spectrometry \
was made obsolete.\>\"", ",", "\"\<synonym: \\\"IRMS\\\" EXACT []\>\"", ",", 
     "\"\<is_obsolete: true\>\"", ",", "\"\<\>\"", ",", "\"\<[Term]\>\"", 
     ",", "\"\<id: MS:1000264\>\"", ",", "\"\<name: ion trap\>\"", ",", 
     "\"\<def: \\\"A device for spatially confining ions using electric and \
magnetic fields alone or in combination.\\\" [PSI:MS]\>\"", ",", 
     "\"\<synonym: \\\"IT\\\" EXACT []\>\"", ",", 
     "\"\<is_a: MS:1000443 ! mass analyzer type\>\"", ",", "\"\<\>\"", ",", 
     "\"\<[Term]\>\"", ",", "\"\<id: MS:1000265\>\"", ",", 
     "\"\<name: kinetic energy release distribution\>\"", ",", 
     "\"\<def: \\\"OBSOLETE Distribution of values of translational kinetic \
energy release for an ensemble of metastable ions undergoing a specific \
dissociation reaction.\\\" [PSI:MS]\>\"", ",", 
     "\"\<comment: This child of the former purgatory term ion reaction was \
made obsolete.\>\"", ",", "\"\<synonym: \\\"KERD\\\" EXACT []\>\"", ",", 
     "\"\<is_obsolete: true\>\"", ",", "\"\<\>\"", ",", "\"\<[Term]\>\"", 
     ",", "\"\<id: MS:1000266\>\"", ",", "\"\<name: Laser Desorption\>\"", 
     ",", "\"\<alt_id: MS:1000393\>\"", ",", 
     "\"\<def: \\\"OBSOLETE The formation of ions through the interaction of \
a laser with a material or with gas-phase ions or molecules.\\\" \
[PSI:MS]\>\"", ",", 
     "\"\<comment: This term was made obsolete because it was replaced by \
laser desorption ionization (MS:1000393).\>\"", ",", 
     "\"\<synonym: \\\"Laser Ionization MERGE\\\" EXACT []\>\"", ",", 
     "\"\<synonym: \\\"LD\\\" EXACT []\>\"", ",", "\"\<is_obsolete: true\>\"",
      ",", "\"\<\>\"", ",", "\"\<[Term]\>\"", ",", "\"\<id: MS:1000267\>\"", 
     ",", "\"\<name: mass analyzed ion kinetic energy spectrometry\>\"", ",", 
     "\"\<def: \\\"OBSOLETE Spectra that are obtained from a sector mass \
spectrometer that incorporates at least one magnetic sector plus one electric \
sector in reverse geometry. The accelerating voltage, V, and the magnetic \
sector field, B, are set at fixed values to select the precursor ions, which \
are then allowed to dissociate or to react in a field free region between the \
two sectors. The kinetic energy product ions of m/z selected precursor ions \
is analyzed by scanning the electric sector field, E. The width of the \
product ion spectrum peaks is related to the kinetic energy release \
distribution (KERD) for the dissociation process.\\\" [PSI:MS]\>\"", ",", 
     "\"\<comment: This child of the former purgatory term mass spectrometer \
was made obsolete.\>\"", ",", "\"\<synonym: \\\"MIKES\\\" EXACT []\>\"", ",", 
     "\"\<is_obsolete: true\>\"", ",", "\"\<\>\"", ",", "\"\<[Term]\>\"", 
     ",", "\"\<id: MS:1000268\>\"", ",", "\"\<name: mass spectrometry\>\"", 
     ",", "\"\<def: \\\"OBSOLETE The branch of science that deals with all \
aspects of mass spectrometers and the results obtained with these \
instruments.\\\" [PSI:MS]\>\"", ",", 
     "\"\<comment: This former purgatory term was made obsolete.\>\"", ",", 
     "\"\<synonym: \\\"MS\\\" EXACT []\>\"", ",", "\"\<is_obsolete: true\>\"",
      ",", "\"\<\>\"", ",", "\"\<[Term]\>\"", ",", "\"\<id: MS:1000269\>\"", 
     ",", "\"\<name: mass spectrometry/mass spectrometry\>\"", ",", 
     "\"\<def: \\\"OBSOLETE The acquisition, study and spectra of the \
electrically charged products or precursors of a m/z selected ion or \
ions.\\\" [PSI:MS]\>\"", ",", 
     "\"\<comment: This child of the former purgatory term mass spectrometer \
was made obsolete.\>\"", ",", "\"\<synonym: \\\"MS/MS\\\" EXACT []\>\"", ",", 
     "\"\<is_obsolete: true\>\"", ",", "\"\<\>\"", ",", "\"\<[Term]\>\"", 
     ",", "\"\<id: MS:1000270\>\"", ",", 
     "\"\<name: multiple stage mass spectrometry\>\"", ",", 
     "\"\<def: \\\"OBSOLETE Multiple stages of precursor ion m/z selection \
followed by product ion detection for successive progeny ions.\\\" [PSI:MS]\>\
\"", ",", 
     "\"\<comment: This child of the former purgatory term m/z Separation \
Method was made obsolete.\>\"", ",", "\"\<synonym: \\\"MSn\\\" EXACT []\>\"", 
     ",", "\"\<is_obsolete: true\>\"", ",", "\"\<\>\"", ",", "\"\<[Term]\>\"",
      ",", "\"\<id: MS:1000271\>\"", ",", 
     "\"\<name: Negative Ion chemical ionization\>\"", ",", 
     "\"\<def: \\\"Chemical ionization that results in the formation of \
negative ions.\\\" [PSI:MS]\>\"", ",", 
     "\"\<synonym: \\\"NICI\\\" EXACT []\>\"", ",", 
     "\"\<is_a: MS:1000008 ! ionization type\>\"", ",", "\"\<\>\"", ",", 
     "\"\<[Term]\>\"", ",", "\"\<id: MS:1000272\>\"", ",", 
     "\"\<name: neutralization reionization mass spectrometry\>\"", ",", 
     "\"\<def: \\\"With this technique, m/z selected ions form neutrals by \
charge transfer to a collision gas or by dissociation. The neutrals are \
separated from the remaining ions and ionized in collisions with a second \
gas. This method is used to investigate reaction intermediates and other \
unstable species.\\\" [PSI:MS]\>\"", ",", 
     "\"\<synonym: \\\"NRMS\\\" EXACT []\>\"", ",", 
     "\"\<is_a: MS:1000008 ! ionization type\>\"", ",", "\"\<\>\"", ",", 
     "\"\<[Term]\>\"", ",", "\"\<id: MS:1000273\>\"", ",", 
     "\"\<name: photoionization\>\"", ",", 
     "\"\<def: \\\"The ionization of an atom or molecule by a photon, written \
M + h? ? M^+ + e. The term photon impact is not recommended.\\\" \
[PSI:MS]\>\"", ",", "\"\<synonym: \\\"PI\\\" EXACT []\>\"", ",", 
     "\"\<is_a: MS:1000008 ! ionization type\>\"", ",", "\"\<\>\"", ",", 
     "\"\<[Term]\>\"", ",", "\"\<id: MS:1000274\>\"", ",", 
     "\"\<name: pyrolysis mass spectrometry\>\"", ",", 
     "\"\<def: \\\"A mass spectrometry technique in which the sample is \
heated to the point of decomposition and the gaseous decomposition products \
are introduced into the ion source.\\\" [PSI:MS]\>\"", ",", 
     "\"\<synonym: \\\"PyMS\\\" EXACT []\>\"", ",", 
     "\"\<is_a: MS:1000008 ! ionization type\>\"", ",", "\"\<\>\"", ",", 
     "\"\<[Term]\>\"", ",", "\"\<id: MS:1000275\>\"", ",", 
     "\"\<name: collision quadrupole\>\"", ",", 
     "\"\<def: \\\"A transmission quadrupole to which an oscillating \
potential is applied so as to focus a beam of ions through a collision gas \
with no m/z separation.\\\" [PSI:MS]\>\"", ",", 
     "\"\<synonym: \\\"q\\\" EXACT []\>\"", ",", 
     "\"\<is_a: MS:1000597 ! ion optics type\>\"", ",", "\"\<\>\"", ",", 
     "\"\<[Term]\>\"", ",", "\"\<id: MS:1000276\>\"", ",", 
     "\"\<name: resonance enhanced multiphoton ionization\>\"", ",", 
     "\"\<def: \\\"Multiphoton ionization in which the ionization cross \
section is significantly enhanced because the energy of the incident photons \
is resonant with an intermediate excited state of the neutral species.\\\" \
[PSI:MS]\>\"", ",", "\"\<synonym: \\\"REMPI\\\" EXACT []\>\"", ",", 
     "\"\<is_a: MS:1000008 ! ionization type\>\"", ",", "\"\<\>\"", ",", 
     "\"\<[Term]\>\"", ",", "\"\<id: MS:1000277\>\"", ",", 
     "\"\<name: residual gas analyzer\>\"", ",", 
     "\"\<def: \\\"OBSOLETE A mass spectrometer used to measure the \
composition and pressure of gasses in an evacuated chamber.\\\" [PSI:MS]\>\"",
      ",", "\"\<comment: This child of the former purgatory term mass \
spectrometer was made obsolete.\>\"", ",", 
     "\"\<synonym: \\\"RGA\\\" EXACT []\>\"", ",", 
     "\"\<is_obsolete: true\>\"", ",", "\"\<\>\"", ",", "\"\<[Term]\>\"", 
     ",", "\"\<id: MS:1000278\>\"", ",", 
     "\"\<name: surface enhanced laser desorption ionization\>\"", ",", 
     "\"\<def: \\\"The formation of ionized species in the gas phase from \
analytes deposited on a particular surface substrate which is irradiated with \
a laser beam of which wavelength is absorbed by the surface. See also \
desorption/ionization on silicon and laser desorption/ionization.\\\" \
[PSI:MS]\>\"", ",", "\"\<synonym: \\\"SELDI\\\" EXACT []\>\"", ",", 
     "\"\<is_a: MS:1000406 ! surface ionization\>\"", ",", "\"\<\>\"", ",", 
     "\"\<[Term]\>\"", ",", "\"\<id: MS:1000279\>\"", ",", 
     "\"\<name: surface enhanced neat desorption\>\"", ",", 
     "\"\<def: \\\"Matrix-assisted laser desorption ionization in which the \
matrix is covalently linked to the target surface.\\\" [PSI:MS]\>\"", ",", 
     "\"\<synonym: \\\"SEND\\\" EXACT []\>\"", ",", 
     "\"\<is_a: MS:1000406 ! surface ionization\>\"", ",", "\"\<\>\"", ",", 
     "\"\<[Term]\>\"", ",", "\"\<id: MS:1000280\>\"", ",", 
     "\"\<name: suface ionization\>\"", ",", 
     "\"\<def: \\\"OBSOLETE The ionization of a neutral species when it \
interacts with a solid surface with an appropriate work function and \
temperature.\\\" [PSI:MS]\>\"", ",", 
     "\"\<comment: This term was made obsolete because it was replaced by \
surface ionization (MS:1000406).\>\"", ",", 
     "\"\<synonym: \\\"SI\\\" EXACT []\>\"", ",", "\"\<is_obsolete: true\>\"",
      ",", "\"\<\>\"", ",", "\"\<[Term]\>\"", ",", "\"\<id: MS:1000281\>\"", 
     ",", "\"\<name: selected ion flow tube\>\"", ",", 
     "\"\<def: \\\"A device in which m/z selected ions are entrained in an \
inert carrier gas and undergo ion-molecule reactions.\\\" [PSI:MS]\>\"", ",", 
     "\"\<synonym: \\\"SIFT\\\" EXACT []\>\"", ",", 
     "\"\<is_a: MS:1000597 ! ion optics type\>\"", ",", "\"\<\>\"", ",", 
     "\"\<[Term]\>\"", ",", "\"\<id: MS:1000282\>\"", ",", 
     "\"\<name: sustained off-resonance irradiation\>\"", ",", 
     "\"\<def: \\\"A technique associated with Fourier transform ion \
cyclotron resonance (FT-ICR) mass spectrometry to carry out ion/neutral \
reactions such as low-energy collision-induced dissociation. A \
radio-frequency electric field of slightly off-resonance to the cyclotron \
frequency of the reactant ion cyclically accelerates and decelerates the \
reactant ion that is confined in the Penning ion trap. The ion's orbit does \
not exceed the dimensions of ion trap while the ion undergoes an ion/neutral \
species process that produces a high average translational energy for an \
extended time.\\\" [PSI:MS]\>\"", ",", 
     "\"\<synonym: \\\"SORI\\\" EXACT []\>\"", ",", 
     "\"\<is_a: MS:1000044 ! dissociation method\>\"", ",", "\"\<\>\"", ",", 
     "\"\<[Term]\>\"", ",", "\"\<id: MS:1000283\>\"", ",", 
     "\"\<name: Spark Source Mass Spectrometry\>\"", ",", 
     "\"\<def: \\\"OBSOLETE Mass spectrometry using spark ionization.\\\" \
[PSI:MS]\>\"", ",", 
     "\"\<comment: This term was made obsolete because it was replaced by \
spark ionization (MS:1000404).\>\"", ",", 
     "\"\<synonym: \\\"SSMS\\\" EXACT []\>\"", ",", 
     "\"\<is_obsolete: true\>\"", ",", "\"\<\>\"", ",", "\"\<[Term]\>\"", 
     ",", "\"\<id: MS:1000284\>\"", ",", 
     "\"\<name: stored waveform inverse fourier transform\>\"", ",", 
     "\"\<def: \\\"A technique to create excitation waveforms for ions in \
FT-ICR mass spectrometer or Paul ion trap. An excitation waveform in the \
time-domain is generated by taking the inverse Fourier transform of an \
appropriate frequency-domain programmed excitation spectrum, in which the \
resonance frequencies of ions to be excited are included. This technique may \
be used for selection of precursor ions in MS2 experiments.\\\" [PSI:MS]\>\"",
      ",", "\"\<synonym: \\\"SWIFT\\\" EXACT []\>\"", ",", 
     "\"\<is_a: MS:1000443 ! mass analyzer type\>\"", ",", "\"\<\>\"", ",", 
     "\"\<[Term]\>\"", ",", "\"\<id: MS:1000285\>\"", ",", 
     "\"\<name: total ion current\>\"", ",", 
     "\"\<def: \\\"The sum of all the separate ion currents carried by the \
ions of different m/z contributing to a complete mass spectrum or in a \
specified m/z range of a mass spectrum.\\\" [PSI:MS]\>\"", ",", 
     "\"\<synonym: \\\"TIC\\\" EXACT []\>\"", ",", 
     "\"\<xref: value-type:xsd\\\\:float \\\"The allowed value-type for this \
CV term.\\\"\>\"", ",", "\"\<is_a: MS:1000499 ! spectrum attribute\>\"", ",", 
     "\"\<\>\"", ",", "\"\<[Term]\>\"", ",", "\"\<id: MS:1000286\>\"", ",", 
     "\"\<name: time lag focusing\>\"", ",", 
     "\"\<def: \\\"Energy focusing in a time-of-flight mass spectrometer that \
is accomplished by introducing a time delay between the formation of the ions \
and the application of the accelerating voltage pulse.\\\" [PSI:MS]\>\"", 
     ",", "\"\<synonym: \\\"TLF\\\" EXACT []\>\"", ",", 
     "\"\<is_a: MS:1000597 ! ion optics type\>\"", ",", "\"\<\>\"", ",", 
     "\"\<[Term]\>\"", ",", "\"\<id: MS:1000287\>\"", ",", 
     "\"\<name: time-of-flight mass spectrometer\>\"", ",", 
     "\"\<def: \\\"OBSOLETE An instrument that separates ions by m/z in a \
field-free region after acceleration to a fixed kinetic energy.\\\" \
[PSI:MS]\>\"", ",", 
     "\"\<comment: This child of the former purgatory term mass spectrometer \
was made obsolete.\>\"", ",", "\"\<synonym: \\\"TOF-MS\\\" EXACT []\>\"", 
     ",", "\"\<is_obsolete: true\>\"", ",", "\"\<\>\"", ",", "\"\<[Term]\>\"",
      ",", "\"\<id: MS:1000288\>\"", ",", "\"\<name: cyclotron\>\"", ",", 
     "\"\<def: \\\"A device that uses an oscillating electric field and \
magnetic field to accelerate charged particles.\\\" [PSI:MS]\>\"", ",", 
     "\"\<is_a: MS:1000443 ! mass analyzer type\>\"", ",", "\"\<\>\"", ",", 
     "\"\<[Term]\>\"", ",", "\"\<id: MS:1000289\>\"", ",", 
     "\"\<name: double-focusing mass spectrometer\>\"", ",", 
     "\"\<def: \\\"OBSOLETE A mass spectrometer that uses a magnetic sector \
for m/z focusing and an electric sector for energy focusing of an ion beam.\\\
\" [PSI:MS]\>\"", ",", 
     "\"\<comment: This child of the former purgatory term mass spectrometer \
was made obsolete.\>\"", ",", "\"\<is_obsolete: true\>\"", ",", "\"\<\>\"", 
     ",", "\"\<[Term]\>\"", ",", "\"\<id: MS:1000290\>\"", ",", 
     "\"\<name: hybrid mass spectrometer\>\"", ",", 
     "\"\<def: \\\"OBSOLETE A mass spectrometer that combines m/z analyzers \
of different types to perform tandem mass spectrometry.\\\" [PSI:MS]\>\"", 
     ",", "\"\<comment: This child of the former purgatory term mass \
spectrometer was made obsolete.\>\"", ",", "\"\<is_obsolete: true\>\"", ",", 
     "\"\<\>\"", ",", "\"\<[Term]\>\"", ",", "\"\<id: MS:1000291\>\"", ",", 
     "\"\<name: linear ion trap\>\"", ",", 
     "\"\<def: \\\"A two dimensional Paul ion trap in which ions are confined \
in the axial dimension by means of an electric field at the ends of the trap.\
\\\" [PSI:MS]\>\"", ",", "\"\<is_a: MS:1000264 ! ion trap\>\"", ",", 
     "\"\<\>\"", ",", "\"\<[Term]\>\"", ",", "\"\<id: MS:1000292\>\"", ",", 
     "\"\<name: mass spectrograph obsolete\>\"", ",", 
     "\"\<def: \\\"OBSOLETE An instrument that separates a beam of ions \
according to their mass-to-charge ratio in which the ions are directed onto a \
focal plane detector such as a photographic plate.\\\" [PSI:MS]\>\"", ",", 
     "\"\<comment: This former purgatory term was made obsolete.\>\"", ",", 
     "\"\<is_obsolete: true\>\"", ",", "\"\<\>\"", ",", "\"\<[Term]\>\"", 
     ",", "\"\<id: MS:1000293\>\"", ",", "\"\<name: mass spectrometer\>\"", 
     ",", "\"\<def: \\\"OBSOLETE An instrument that measures the \
mass-to-charge ratio and relative abundances of ions.\\\" [PSI:MS]\>\"", ",", 
     "\"\<comment: This former purgatory term was made obsolete.\>\"", ",", 
     "\"\<is_obsolete: true\>\"", ",", "\"\<\>\"", ",", "\"\<[Term]\>\"", 
     ",", "\"\<id: MS:1000294\>\"", ",", "\"\<name: mass spectrum\>\"", ",", 
     "\"\<def: \\\"A plot of the relative abundance of a beam or other \
collection of ions as a function of the mass-to-charge ratio (m/z).\\\" \
[PSI:MS]\>\"", ",", "\"\<is_a: MS:1000524 ! data file content\>\"", ",", 
     "\"\<is_a: MS:1000559 ! spectrum type\>\"", ",", "\"\<\>\"", ",", 
     "\"\<[Term]\>\"", ",", "\"\<id: MS:1000295\>\"", ",", 
     "\"\<name: mattauch-herzog geometry\>\"", ",", 
     "\"\<def: \\\"OBSOLETE An arrangement for a double-focusing mass \
spectrometer in which a deflection of ?/(4 ?(2)) radians in a radial electric \
field is followed by a magnetic deflection of ?/2 radians.\\\" [PSI:MS]\>\"", 
     ",", "\"\<comment: This former purgatory term was made obsolete.\>\"", 
     ",", "\"\<is_obsolete: true\>\"", ",", "\"\<\>\"", ",", "\"\<[Term]\>\"",
      ",", "\"\<id: MS:1000296\>\"", ",", 
     "\"\<name: nier-johnson geometry\>\"", ",", 
     "\"\<def: \\\"OBSOLETE An arrangement for a double-focusing mass \
spectrometer in which a deflection of ?/2 radians in a radial electric field \
analyzer is followed by a magnetic deflection of ?/3 radians.\\\" \
[PSI:MS]\>\"", ",", 
     "\"\<comment: This former purgatory term was made obsolete.\>\"", ",", 
     "\"\<is_obsolete: true\>\"", ",", "\"\<\>\"", ",", "\"\<[Term]\>\"", 
     ",", "\"\<id: MS:1000297\>\"", ",", "\"\<name: paul ion trap\>\"", ",", 
     "\"\<def: \\\"OBSOLETE A device that permits the trapping of ions by \
means of an alternating current voltage. The ejection of ions with a m/z less \
than a prescribed value and retention of those with higher mass depends on \
the application of radio frequency voltages between a ring electrode and two \
end-cap electrodes to confine the ions in a circular path. The choice of \
these voltages determines the m/z below which ions are ejected.\\\" \
[PSI:MS]\>\"", ",", 
     "\"\<comment: This term was made obsolete because it is redundant to \
quadrupole ion trap.\>\"", ",", 
     "\"\<synonym: \\\"quadrupole ion trap\\\" RELATED []\>\"", ",", 
     "\"\<is_obsolete: true\>\"", ",", "\"\<\>\"", ",", "\"\<[Term]\>\"", 
     ",", "\"\<id: MS:1000298\>\"", ",", 
     "\"\<name: prolate traochoidal mass spectrometer\>\"", ",", 
     "\"\<def: \\\"OBSOLETE A mass spectrometer in which the ions of \
different m/z are separated by means of crossed electric and magnetic fields \
in such a way that the selected ions follow a prolate trochoidal path.\\\" \
[PSI:MS]\>\"", ",", 
     "\"\<comment: This child of the former purgatory term mass spectrometer \
was made obsolete.\>\"", ",", "\"\<is_obsolete: true\>\"", ",", "\"\<\>\"", 
     ",", "\"\<[Term]\>\"", ",", "\"\<id: MS:1000299\>\"", ",", 
     "\"\<name: quistor\>\"", ",", 
     "\"\<def: \\\"OBSOLETE An abbreviation of quadrupole ion storage trap. \
This term is synonymous with Paul Ion Trap. If so then add a synonym to paul \
and obsolete this term.\\\" [PSI:MS]\>\"", ",", 
     "\"\<comment: This former purgatory term was made obsolete.\>\"", ",", 
     "\"\<is_obsolete: true\>\"", ",", "\"\<\>\"", ",", "\"\<[Term]\>\"", 
     ",", "\"\<id: MS:1000300\>\"", ",", "\"\<name: reflectron\>\"", ",", 
     "\"\<def: \\\"A time-of-flight mass spectrometer that uses a static \
electric field to reverse the direction of travel of the ions entering it. A \
reflectron improves mass resolution by assuring that ions of the same m/z but \
different kinetic energy arrive at the detector at the same time.\\\" \
[PSI:MS]\>\"", ",", "\"\<is_a: MS:1000597 ! ion optics type\>\"", ",", 
     "\"\<\>\"", ",", "\"\<[Term]\>\"", ",", "\"\<id: MS:1000301\>\"", ",", 
     "\"\<name: sector mass spectrometer\>\"", ",", 
     "\"\<def: \\\"OBSOLETE A mass spectrometer consisting of one or more \
magnetic sectors for m/z selection in a beam of ions. Such instruments may \
also have one or more electric sectors for energy selection.\\\" \
[PSI:MS]\>\"", ",", 
     "\"\<comment: This child of the former purgatory term mass spectrometer \
was made obsolete.\>\"", ",", "\"\<is_obsolete: true\>\"", ",", "\"\<\>\"", 
     ",", "\"\<[Term]\>\"", ",", "\"\<id: MS:1000302\>\"", ",", 
     "\"\<name: tandem mass spectrometer\>\"", ",", 
     "\"\<def: \\\"OBSOLETE A mass spectrometer designed for mass \
spectrometry/mass spectrometry.\\\" [PSI:MS]\>\"", ",", 
     "\"\<comment: This child of the former purgatory term mass spectrometer \
was made obsolete.\>\"", ",", "\"\<is_obsolete: true\>\"", ",", "\"\<\>\"", 
     ",", "\"\<[Term]\>\"", ",", "\"\<id: MS:1000303\>\"", ",", 
     "\"\<name: transmission quadrupole mass spectrometer\>\"", ",", 
     "\"\<def: \\\"OBSOLETE A mass spectrometer that consists of four \
parallel rods whose centers form the corners of a square and whose opposing \
poles are connected. The voltage applied to the rods is a superposition of a \
static potential and a sinusoidal radio frequency potential. The motion of an \
ion in the x and y dimensions is described by the Matthieu equation whose \
solutions show that ions in a particular m/z range can be transmitted along \
the z axis.\\\" [PSI:MS]\>\"", ",", 
     "\"\<comment: This child of the former purgatory term mass spectrometer \
was made obsolete.\>\"", ",", "\"\<is_obsolete: true\>\"", ",", "\"\<\>\"", 
     ",", "\"\<[Term]\>\"", ",", "\"\<id: MS:1000304\>\"", ",", 
     "\"\<name: accelerating voltage\>\"", ",", 
     "\"\<def: \\\"The electrical potential used to impart kinetic energy to \
ions in a mass spectrometer.\\\" [PSI:MS]\>\"", ",", 
     "\"\<xref: value-type:xsd\\\\:float \\\"The allowed value-type for this \
CV term.\\\"\>\"", ",", "\"\<is_a: MS:1000487 ! ion optics attribute\>\"", 
     ",", "\"\<relationship: has_units UO:0000218 ! volt\>\"", ",", 
     "\"\<\>\"", ",", "\"\<[Term]\>\"", ",", "\"\<id: MS:1000305\>\"", ",", 
     "\"\<name: cyclotron motion\>\"", ",", 
     "\"\<def: \\\"OBSOLETE The circular motion of a charged particle moving \
at velocity v in a magnetic field B that results from the force qvB.\\\" \
[PSI:MS]\>\"", ",", 
     "\"\<comment: This child of the former purgatory term m/z Separation \
Method was made obsolete.\>\"", ",", "\"\<is_obsolete: true\>\"", ",", 
     "\"\<\>\"", ",", "\"\<[Term]\>\"", ",", "\"\<id: MS:1000306\>\"", ",", 
     "\"\<name: dynamic mass spectrometry\>\"", ",", 
     "\"\<def: \\\"OBSOLETE A mass spectrometer in which m/z separation using \
one or more electric fields that vary with time.\\\" [PSI:MS]\>\"", ",", 
     "\"\<comment: This child of the former purgatory term mass spectrometer \
was made obsolete.\>\"", ",", "\"\<is_obsolete: true\>\"", ",", "\"\<\>\"", 
     ",", "\"\<[Term]\>\"", ",", "\"\<id: MS:1000307\>\"", ",", 
     "\"\<name: einzel lens\>\"", ",", 
     "\"\<def: \\\"Three element charged particle lens in which the first and \
third elements are held at the same voltage. Such a lens produces focusing \
without changing the translational energy of the particle.\\\" [PSI:MS]\>\"", 
     ",", "\"\<is_a: MS:1000597 ! ion optics type\>\"", ",", "\"\<\>\"", ",", 
     "\"\<[Term]\>\"", ",", "\"\<id: MS:1000308\>\"", ",", 
     "\"\<name: electric field strength\>\"", ",", 
     "\"\<def: \\\"The magnitude of the force per unit charge at a given \
point in space.\\\" [PSI:MS]\>\"", ",", 
     "\"\<xref: value-type:xsd\\\\:float \\\"The allowed value-type for this \
CV term.\\\"\>\"", ",", "\"\<is_a: MS:1000487 ! ion optics attribute\>\"", 
     ",", "\"\<relationship: has_units UO:0000268 ! volt per meter\>\"", ",", 
     "\"\<\>\"", ",", "\"\<[Term]\>\"", ",", "\"\<id: MS:1000309\>\"", ",", 
     "\"\<name: first stability region\>\"", ",", 
     "\"\<def: \\\"The region of a Mathieu stability diagram closest to the \
origin. Ions within this region can traverse the full length of a \
transmission quadrupole.\\\" [PSI:MS]\>\"", ",", 
     "\"\<is_a: MS:1000597 ! ion optics type\>\"", ",", "\"\<\>\"", ",", 
     "\"\<[Term]\>\"", ",", "\"\<id: MS:1000310\>\"", ",", 
     "\"\<name: fringing field\>\"", ",", 
     "\"\<def: \\\"The electric or magnetic field that extends from the edge \
of a sector, lens or other ion optics element.\\\" [PSI:MS]\>\"", ",", 
     "\"\<is_a: MS:1000597 ! ion optics type\>\"", ",", "\"\<\>\"", ",", 
     "\"\<[Term]\>\"", ",", "\"\<id: MS:1000311\>\"", ",", 
     "\"\<name: kinetic energy analyzer\>\"", ",", 
     "\"\<def: \\\"A device for measuring the kinetic energy of charged \
particles using a retarding field, time-of-flight, or the extent of \
deflection in an electric or magnetic field.\\\" [PSI:MS]\>\"", ",", 
     "\"\<is_a: MS:1000597 ! ion optics type\>\"", ",", "\"\<\>\"", ",", 
     "\"\<[Term]\>\"", ",", "\"\<id: MS:1000312\>\"", ",", 
     "\"\<name: mass limit\>\"", ",", 
     "\"\<def: \\\"OBSOLETE The m/z value above which ions cannot be detected \
in a mass spectrometer.\\\" [PSI:MS]\>\"", ",", 
     "\"\<comment: This former purgatory term was made obsolete.\>\"", ",", 
     "\"\<is_obsolete: true\>\"", ",", "\"\<\>\"", ",", "\"\<[Term]\>\"", 
     ",", "\"\<id: MS:1000313\>\"", ",", "\"\<name: scan m/z range?\>\"", 
     ",", "\"\<def: \\\"OBSOLETE The limit of m/z over which a mass \
spectrometer can detect ions.\\\" [PSI:MS]\>\"", ",", 
     "\"\<comment: This former purgatory term was made obsolete.\>\"", ",", 
     "\"\<is_obsolete: true\>\"", ",", "\"\<\>\"", ",", "\"\<[Term]\>\"", 
     ",", "\"\<id: MS:1000314\>\"", ",", 
     "\"\<name: mass selective axial ejection\>\"", ",", 
     "\"\<def: \\\"OBSOLETE The use of mass selective instability to eject \
ions of selected m/z values from an ion trap.\\\" [PSI:MS]\>\"", ",", 
     "\"\<comment: This child of the former purgatory term m/z Separation \
Method was made obsolete.\>\"", ",", "\"\<is_obsolete: true\>\"", ",", 
     "\"\<\>\"", ",", "\"\<[Term]\>\"", ",", "\"\<id: MS:1000315\>\"", ",", 
     "\"\<name: mass selective instability\>\"", ",", 
     "\"\<def: \\\"OBSOLETE A method for selective ejection of ions according \
to their m/z value in an ion trap.\\\" [PSI:MS]\>\"", ",", 
     "\"\<comment: This child of the former purgatory term m/z Separation \
Method was made obsolete.\>\"", ",", "\"\<is_obsolete: true\>\"", ",", 
     "\"\<\>\"", ",", "\"\<[Term]\>\"", ",", "\"\<id: MS:1000316\>\"", ",", 
     "\"\<name: mathieu stability diagram\>\"", ",", 
     "\"\<def: \\\"OBSOLETE A graphical representation expressed in terms of \
reduced coordinates that describes charged particle motion in a quadrupole \
mass filter or quadrupole ion trap mass spectrometer.\\\" [PSI:MS]\>\"", ",", 
     "\"\<comment: This child of the former purgatory term m/z Separation \
Method was made obsolete.\>\"", ",", "\"\<is_obsolete: true\>\"", ",", 
     "\"\<\>\"", ",", "\"\<[Term]\>\"", ",", "\"\<id: MS:1000317\>\"", ",", 
     "\"\<name: orthogonal extraction\>\"", ",", 
     "\"\<def: \\\"OBSOLETE The pulsed acceleration of ions perpendicular to \
their direction of travel into a time-of-flight mass spectrometer. Ions may \
be extracted from a directional ion source, drift tube or m/z separation \
stage.\\\" [PSI:MS]\>\"", ",", 
     "\"\<comment: This child of the former purgatory term m/z Separation \
Method was made obsolete.\>\"", ",", "\"\<is_obsolete: true\>\"", ",", 
     "\"\<\>\"", ",", "\"\<[Term]\>\"", ",", "\"\<id: MS:1000318\>\"", ",", 
     "\"\<name: resonance ion ejection\>\"", ",", 
     "\"\<def: \\\"OBSOLETE A mode of ion ejection in a quadrupole ion trap \
that relies on a auxiliary radio frequency voltage that is applied to the \
end-cap electrodes. The voltage is tuned to the secular frequency of a \
particular ion to eject it.\\\" [PSI:MS]\>\"", ",", 
     "\"\<comment: This child of the former purgatory term m/z Separation \
Method was made obsolete.\>\"", ",", "\"\<is_obsolete: true\>\"", ",", 
     "\"\<\>\"", ",", "\"\<[Term]\>\"", ",", "\"\<id: MS:1000319\>\"", ",", 
     "\"\<name: space charge effect\>\"", ",", 
     "\"\<def: \\\"The mutual repulsion of particles of like charge that \
limits the current in a charged-particle beam and causes beams or packets of \
charged particles to expand radially over time.\\\" [PSI:MS]\>\"", ",", 
     "\"\<is_a: MS:1000487 ! ion optics attribute\>\"", ",", "\"\<\>\"", ",", 
     "\"\<[Term]\>\"", ",", "\"\<id: MS:1000320\>\"", ",", 
     "\"\<name: static field\>\"", ",", 
     "\"\<def: \\\"An electric or magnetic field that does not change in \
time.\\\" [PSI:MS]\>\"", ",", "\"\<is_a: MS:1000597 ! ion optics type\>\"", 
     ",", "\"\<\>\"", ",", "\"\<[Term]\>\"", ",", "\"\<id: MS:1000321\>\"", 
     ",", "\"\<name: 2E Mass Spectrum\>\"", ",", 
     "\"\<def: \\\"OBSOLETE A mass spectrum obtained by setting the electric \
sector field E to twice the value required to transmit the main ion-beam \
thereby allowing ions with a kinetic energy-to-charge ratio twice that of the \
main ion-beam to be transmitted. Product ions resulting from partial charge \
transfer reactions such as m^2+ + N ? m^+ + N^+ that occur in a collision \
cell (containing a gas, N) located in a field-free region preceding a \
magnetic and electric sector combination are detected. When the magnetic \
sector field B is scanned, a mass spectrum of singly charged product ions of \
doubly charged precursor ions is obtained.\\\" [PSI:MS]\>\"", ",", 
     "\"\<comment: This child of the former purgatory term m/z Separation \
Method was made obsolete.\>\"", ",", "\"\<is_obsolete: true\>\"", ",", 
     "\"\<\>\"", ",", "\"\<[Term]\>\"", ",", "\"\<id: MS:1000322\>\"", ",", 
     "\"\<name: charge inversion mass spectrum\>\"", ",", 
     "\"\<def: \\\"The measurement of the relative abundance of ions that \
result from a charge inversion reaction as a function of m/z.\\\" \
[PSI:MS]\>\"", ",", "\"\<is_a: MS:1000294 ! mass spectrum\>\"", ",", 
     "\"\<is_a: MS:1000524 ! data file content\>\"", ",", "\"\<\>\"", ",", 
     "\"\<[Term]\>\"", ",", "\"\<id: MS:1000323\>\"", ",", 
     "\"\<name: constant neutral loss scan\>\"", ",", 
     "\"\<def: \\\"OBSOLETE Spectrum of all precursor ions that undergo a \
selected m/z decrement.\\\" [PSI:MS]\>\"", ",", 
     "\"\<comment: This former purgatory term was made obsolete.\>\"", ",", 
     "\"\<synonym: \\\"constant neutral mass loss scan\\\" RELATED []\>\"", 
     ",", "\"\<synonym: \\\"fixed neutral fragment scan\\\" RELATED []\>\"", 
     ",", "\"\<is_obsolete: true\>\"", ",", "\"\<\>\"", ",", "\"\<[Term]\>\"",
      ",", "\"\<id: MS:1000324\>\"", ",", 
     "\"\<name: constant neutral gain scan\>\"", ",", 
     "\"\<def: \\\"OBSOLETE Spectrum of all precursor ions that undergo a \
selected m/z increment.\\\" [PSI:MS]\>\"", ",", 
     "\"\<comment: This former purgatory term was made obsolete.\>\"", ",", 
     "\"\<synonym: \\\"Constant Neutral Mass Gain Scan\\\" EXACT []\>\"", 
     ",", "\"\<is_obsolete: true\>\"", ",", "\"\<\>\"", ",", "\"\<[Term]\>\"",
      ",", "\"\<id: MS:1000325\>\"", ",", 
     "\"\<name: constant neutral gain spectrum\>\"", ",", 
     "\"\<def: \\\"A spectrum formed of all product ions that have been \
produced by gain of a pre-selected neutral mass following the reaction with \
and addition of the gas in a collision cell.\\\" [PSI:MS]\>\"", ",", 
     "\"\<synonym: \\\"constant neutral mass gain spectrum\\\" EXACT []\>\"", 
     ",", "\"\<is_a: MS:1000294 ! mass spectrum\>\"", ",", 
     "\"\<is_a: MS:1000524 ! data file content\>\"", ",", "\"\<\>\"", ",", 
     "\"\<[Term]\>\"", ",", "\"\<id: MS:1000326\>\"", ",", 
     "\"\<name: constant neutral loss spectrum\>\"", ",", 
     "\"\<def: \\\"A spectrum formed of all product ions that have been \
produced with a selected m/z decrement from any precursor ions. The spectrum \
shown correlates to the precursor ion spectrum. See also neutral loss \
spectrum.\\\" [PSI:MS]\>\"", ",", 
     "\"\<synonym: \\\"constant neutral mass loss spectrum\\\" EXACT []\>\"", 
     ",", "\"\<is_a: MS:1000294 ! mass spectrum\>\"", ",", 
     "\"\<is_a: MS:1000524 ! data file content\>\"", ",", "\"\<\>\"", ",", 
     "\"\<[Term]\>\"", ",", "\"\<id: MS:1000327\>\"", ",", 
     "\"\<name: consecutive reaction monitoring\>\"", ",", 
     "\"\<def: \\\"OBSOLETE A type of MS2 experiments with three or more \
stages of m/z separation and in which a particular multi-step reaction path \
is monitored.\\\" [PSI:MS]\>\"", ",", 
     "\"\<comment: This term was made obsolete because it was replaced by \
consecutive reaction monitoring (MS:1000244).\>\"", ",", 
     "\"\<is_obsolete: true\>\"", ",", "\"\<\>\"", ",", "\"\<[Term]\>\"", 
     ",", "\"\<id: MS:1000328\>\"", ",", "\"\<name: e/2 mass spectrum\>\"", 
     ",", "\"\<def: \\\"A mass spectrum obtained using a sector mass \
spectrometer in which the electric sector field E is set to half the value \
required to transmit the main ion-beam. This spectrum records the signal from \
doubly charged product ions of charge-stripping reactions.\\\" [PSI:MS]\>\"", 
     ",", "\"\<is_a: MS:1000294 ! mass spectrum\>\"", ",", "\"\<\>\"", ",", 
     "\"\<[Term]\>\"", ",", "\"\<id: MS:1000329\>\"", ",", 
     "\"\<name: linked scan\>\"", ",", 
     "\"\<def: \\\"OBSOLETE A scan in an instrument with two or more m/z \
analysers or in a sector mass spectrometer that incorporates at least one \
magnetic sector and one electric sector. Two or more of the analyzers are \
scanned simultaneously so as to preserve a predetermined relationship between \
scan parameters to produce a product ion, precursor ion or constant neutral \
loss spectrum.\\\" [PSI:MS]\>\"", ",", 
     "\"\<comment: This former purgatory term was made obsolete.\>\"", ",", 
     "\"\<is_obsolete: true\>\"", ",", "\"\<\>\"", ",", "\"\<[Term]\>\"", 
     ",", "\"\<id: MS:1000330\>\"", ",", 
     "\"\<name: linked scan at constant b/e\>\"", ",", 
     "\"\<def: \\\"OBSOLETE A linked scan at constant B/E may be performed on \
a sector mass spectrometer that incorporates at least one magnetic sector \
plus one electric sector. The magnetic field B and the electric field E are \
scanned simultaneously while the accelerating voltage V is held constant, so \
as to maintain the ratio of the two fields constant. This linked scan may \
record a product ion spectrum of dissociation or other reactions occurring in \
a field free region preceding the two sectors.\\\" [PSI:MS]\>\"", ",", 
     "\"\<comment: This child of the former purgatory term linked scan was \
made obsolete.\>\"", ",", "\"\<is_obsolete: true\>\"", ",", "\"\<\>\"", ",", 
     "\"\<[Term]\>\"", ",", "\"\<id: MS:1000331\>\"", ",", 
     "\"\<name: Linked Scan at Constant E2/V\>\"", ",", 
     "\"\<def: \\\"OBSOLETE A linked scan performed on a sector instrument \
that incorporates at least one electric sector plus one magnetic sector. The \
electric sector field, E, and the accelerating voltage, V, are scanned \
simultaneously, so as to maintain the ratio E2/V at a constant value. This \
linked scan recordss a product ion spectrum of dissociation or other \
reactions occurring in a field free region (FFR) preceding the two sectors.\\\
\" [PSI:MS]\>\"", ",", 
     "\"\<comment: This child of the former purgatory term linked scan was \
made obsolete.\>\"", ",", "\"\<is_obsolete: true\>\"", ",", "\"\<\>\"", ",", 
     "\"\<[Term]\>\"", ",", "\"\<id: MS:1000332\>\"", ",", 
     "\"\<name: Linked Scan at Constant B2/E\>\"", ",", 
     "\"\<def: \\\"OBSOLETE A linked scan performed on a sector mass \
spectrometer that incorporates at least one electric sector plus one magnetic \
sector in either order. The accelerating voltage is fixed and the magnetic \
field, B, and the electric field, E, are scanned simultaneously so as to \
maintain the ratio B2/E at a constant value. This linked scan records a \
precursor ion spectrum of dissociation or other reactions occurring in the \
field free region preceding the two sectors. The term B2/E linked scan is not \
recommended.\\\" [PSI:MS]\>\"", ",", 
     "\"\<comment: This child of the former purgatory term linked scan was \
made obsolete.\>\"", ",", "\"\<is_obsolete: true\>\"", ",", "\"\<\>\"", ",", 
     "\"\<[Term]\>\"", ",", "\"\<id: MS:1000333\>\"", ",", 
     "\"\<name: Linked Scan at Constant B[1-(E/E0)]^1/2 / E\>\"", ",", 
     "\"\<def: \\\"OBSOLETE A linked scan performed on a sector instrument \
that incorporates at least one electric sector plus one magnetic sector \
placed in either order. The accelerating voltage is fixed while scanning the \
magnetic field, B, and electric field, E, simultaneously, so as to maintain \
the quantity B[1-(E/E0)]1/2/E at a constant value. This linked scan records a \
constant neutral mass loss (or gain) spectrum of dissociation or other \
reactions occurring in a field free region preceding the two sectors. E0 is \
the electric field required to transmit the singly charged analog of the \
desired neutral fragment. The term B[1-(E/E0)]1/2/E linked scan.\\\" [PSI:MS]\
\>\"", ",", 
     "\"\<comment: This child of the former purgatory term linked scan was \
made obsolete.\>\"", ",", "\"\<is_obsolete: true\>\"", ",", "\"\<\>\"", ",", 
     "\"\<[Term]\>\"", ",", "\"\<id: MS:1000334\>\"", ",", 
     "\"\<name: MS/MS in Time\>\"", ",", 
     "\"\<def: \\\"OBSOLETE A tandem mass spectrometry method in which \
product ion spectra are recorded in a single m/z analyzer (such as a Paul Ion \
Trap or FTMS) in discreet steps over time. Ions in a specific m/z range are \
selected, dissociated, and the product ions analyzed sequentially in \
time.\\\" [PSI:MS]\>\"", ",", 
     "\"\<comment: This child of the former purgatory term m/z Separation \
Method was made obsolete.\>\"", ",", "\"\<is_obsolete: true\>\"", ",", 
     "\"\<\>\"", ",", "\"\<[Term]\>\"", ",", "\"\<id: MS:1000335\>\"", ",", 
     "\"\<name: MS/MS in Space\>\"", ",", 
     "\"\<def: \\\"OBSOLETE A tandem mass spectrometry method in which \
product ion spectra are recorded in m/z analyzers separated in space. \
Specific m/z separation functions are designed such that in one section of \
the instrument ions are selected, dissociated in an intermediate region, and \
the product ions are then transmitted to another analyser for m/z separation \
and data acquisition.\\\" [PSI:MS]\>\"", ",", 
     "\"\<comment: This child of the former purgatory term m/z Separation \
Method was made obsolete.\>\"", ",", "\"\<is_obsolete: true\>\"", ",", 
     "\"\<\>\"", ",", "\"\<[Term]\>\"", ",", "\"\<id: MS:1000336\>\"", ",", 
     "\"\<name: neutral loss\>\"", ",", 
     "\"\<def: \\\"The loss of an uncharged species during a rearrangement \
process. The value slot holds the molecular formula in Hill notation of the \
neutral loss molecule, see PMID: 21182243. This term must be used in \
conjunction with a child of the term MS:1002307 (fragmentation ion type).\\\" \
[PSI:MS]\>\"", ",", 
     "\"\<xref: value-type:xsd\\\\:string \\\"The allowed value-type for this \
CV term.\\\"\>\"", ",", "\"\<is_a: MS:1001055 ! modification parameters\>\"", 
     ",", "\"\<\>\"", ",", "\"\<[Term]\>\"", ",", "\"\<id: MS:1000337\>\"", 
     ",", "\"\<name: nth generation product ion\>\"", ",", 
     "\"\<def: \\\"OBSOLETE Serial product ions from dissociation of selected \
precursor ions where n refers to the number of stages of dissociation. The \
term granddaughter ion is deprecated.\\\" [PSI:MS]\>\"", ",", 
     "\"\<comment: This child of the former purgatory term product ion was \
made obsolete.\>\"", ",", 
     "\"\<synonym: \\\"granddaughter ion\\\" RELATED []\>\"", ",", 
     "\"\<is_obsolete: true\>\"", ",", "\"\<\>\"", ",", "\"\<[Term]\>\"", 
     ",", "\"\<id: MS:1000338\>\"", ",", 
     "\"\<name: nth generation product ion scan\>\"", ",", 
     "\"\<def: \\\"OBSOLETE The specific scan functions or processes that \
record the appropriate generation of product ion or ions of any m/z selected \
precursor ions.\\\" [PSI:MS]\>\"", ",", 
     "\"\<comment: This former purgatory term was made obsolete.\>\"", ",", 
     "\"\<is_obsolete: true\>\"", ",", "\"\<\>\"", ",", "\"\<[Term]\>\"", 
     ",", "\"\<id: MS:1000339\>\"", ",", 
     "\"\<name: nth generation product ion spectrum\>\"", ",", 
     "\"\<def: \\\"OBSOLETE The mass spectrum recorded from any mass \
spectrometer in which the appropriate scan function can be set to record the \
appropriate generation product ion or ions of m/z selected precursor \
ions.\\\" [PSI:MS]\>\"", ",", 
     "\"\<comment: This term was made obsolete because it was merged with MSn \
spectrum (MS:1000580).\>\"", ",", "\"\<is_obsolete: true\>\"", ",", 
     "\"\<\>\"", ",", "\"\<[Term]\>\"", ",", "\"\<id: MS:1000340\>\"", ",", 
     "\"\<name: precursor ion\>\"", ",", 
     "\"\<def: \\\"OBSOLETE An ion that reacts to form particular product \
ions. The reaction can be unimolecular dissociation, ion/molecule reaction, \
isomerization, or change in charge state. The term parent ion is \
deprecated.\\\" [PSI:MS]\>\"", ",", 
     "\"\<comment: This child of the former purgatory term ion role was made \
obsolete.\>\"", ",", "\"\<synonym: \\\"parent ion\\\" RELATED []\>\"", ",", 
     "\"\<is_obsolete: true\>\"", ",", "\"\<\>\"", ",", "\"\<[Term]\>\"", 
     ",", "\"\<id: MS:1000341\>\"", ",", 
     "\"\<name: precursor ion spectrum\>\"", ",", 
     "\"\<def: \\\"Spectrum generated by scanning precursor m/z while \
monitoring a fixed product m/z.\\\" [PSI:MS]\>\"", ",", 
     "\"\<is_a: MS:1000294 ! mass spectrum\>\"", ",", 
     "\"\<is_a: MS:1000524 ! data file content\>\"", ",", "\"\<\>\"", ",", 
     "\"\<[Term]\>\"", ",", "\"\<id: MS:1000342\>\"", ",", 
     "\"\<name: product ion\>\"", ",", 
     "\"\<def: \\\"OBSOLETE An ion formed as the product of a reaction \
involving a particular precursor ion. The reaction can be unimolecular \
dissociation to form fragment ions, an ion/molecule reaction, or simply \
involve a change in the number of charges. The term fragment ion is \
deprecated. The term daughter ion is deprecated.\\\" [PSI:MS]\>\"", ",", 
     "\"\<comment: This child of the former purgatory term ion role was made \
obsolete.\>\"", ",", "\"\<synonym: \\\"daughter ion\\\" RELATED []\>\"", ",", 
     "\"\<is_obsolete: true\>\"", ",", "\"\<\>\"", ",", "\"\<[Term]\>\"", 
     ",", "\"\<id: MS:1000343\>\"", ",", "\"\<name: product ion spectrum\>\"",
      ",", "\"\<def: \\\"OBSOLETE A mass spectrum recorded from any \
spectrometer in which the appropriate m/z separation scan function is set to \
record the product ion or ions of selected precursor ions.\\\" [PSI:MS]\>\"", 
     ",", "\"\<comment: This term was made obsolete because it was merged \
with MSn spectrum (MS:1000580).\>\"", ",", 
     "\"\<is_a: MS:1000294 ! mass spectrum\>\"", ",", 
     "\"\<is_a: MS:1000524 ! data file content\>\"", ",", 
     "\"\<is_obsolete: true\>\"", ",", "\"\<\>\"", ",", "\"\<[Term]\>\"", 
     ",", "\"\<id: MS:1000344\>\"", ",", "\"\<name: progeny ion\>\"", ",", 
     "\"\<def: \\\"OBSOLETE A charged product of a series of consecutive \
reactions that includes product ions, 1st generation product ions, 2nd \
generation product ions, etc. Given the sequential fragmentation scheme: M1+ \
-> M2+ -> M3+ -> M4+ -> M5+. M4+ is the precursor ion of M5+, a 1st \
generation product ion of M3+, a 2nd generation product ion of M2+ and a 3rd \
generation product ion of M1+.\\\" [PSI:MS]\>\"", ",", 
     "\"\<comment: This child of the former purgatory term ion chemical type \
was made obsolete.\>\"", ",", 
     "\"\<synonym: \\\"Progeny Fragment Ion\\\" EXACT []\>\"", ",", 
     "\"\<is_obsolete: true\>\"", ",", "\"\<\>\"", ",", "\"\<[Term]\>\"", 
     ",", "\"\<id: MS:1000345\>\"", ",", "\"\<name: array detector\>\"", ",", 
     "\"\<def: \\\"Detector comprising several ion collection elements, \
arranged in a line or grid where each element is an individual detector.\\\" \
[PSI:MS]\>\"", ",", "\"\<is_a: MS:1000026 ! detector type\>\"", ",", 
     "\"\<\>\"", ",", "\"\<[Term]\>\"", ",", "\"\<id: MS:1000346\>\"", ",", 
     "\"\<name: conversion dynode\>\"", ",", 
     "\"\<def: \\\"A surface that is held at high potential such that ions \
striking the surface produce electrons that are subsequently detected.\\\" \
[PSI:MS]\>\"", ",", "\"\<is_a: MS:1000026 ! detector type\>\"", ",", 
     "\"\<\>\"", ",", "\"\<[Term]\>\"", ",", "\"\<id: MS:1000347\>\"", ",", 
     "\"\<name: dynode\>\"", ",", 
     "\"\<def: \\\"One of a series of electrodes in a photomultiplier tube. \
Such an arrangement is able to amplify the current emitted by the \
photocathode.\\\" [PSI:MS]\>\"", ",", 
     "\"\<is_a: MS:1000026 ! detector type\>\"", ",", "\"\<\>\"", ",", 
     "\"\<[Term]\>\"", ",", "\"\<id: MS:1000348\>\"", ",", 
     "\"\<name: focal plane collector\>\"", ",", 
     "\"\<def: \\\"A detector for spatially disperse ion beams in which all \
ions simultaneously impinge on the detector plane.\\\" [PSI:MS]\>\"", ",", 
     "\"\<is_a: MS:1000026 ! detector type\>\"", ",", "\"\<\>\"", ",", 
     "\"\<[Term]\>\"", ",", "\"\<id: MS:1000349\>\"", ",", 
     "\"\<name: ion-to-photon detector\>\"", ",", 
     "\"\<def: \\\"A detector in which ions strike a conversion dynode to \
produce electrons that in turn strike a phosphor and the resulting photons \
are detected by a photomultiplier.\\\" [PSI:MS]\>\"", ",", 
     "\"\<is_a: MS:1000026 ! detector type\>\"", ",", "\"\<\>\"", ",", 
     "\"\<[Term]\>\"", ",", "\"\<id: MS:1000350\>\"", ",", 
     "\"\<name: point collector\>\"", ",", 
     "\"\<def: \\\"A detector in which the ion beam is focused onto a point \
and the individual ions arrive sequentially.\\\" [PSI:MS]\>\"", ",", 
     "\"\<is_a: MS:1000026 ! detector type\>\"", ",", "\"\<\>\"", ",", 
     "\"\<[Term]\>\"", ",", "\"\<id: MS:1000351\>\"", ",", 
     "\"\<name: postacceleration detector\>\"", ",", 
     "\"\<def: \\\"A detector in which the charged particles are accelerated \
to a high velocity and impinge on a conversion dynode, emitting secondary \
electrons. The electrons are accelerated onto a phosphor screen, which emits \
photons that are in turn detected using a photomultiplier or other photon \
detector.\\\" [PSI:MS]\>\"", ",", "\"\<is_a: MS:1000026 ! detector type\>\"", 
     ",", "\"\<\>\"", ",", "\"\<[Term]\>\"", ",", "\"\<id: MS:1000352\>\"", 
     ",", "\"\<name: secondary electron\>\"", ",", 
     "\"\<def: \\\"OBSOLETE Electrons that are ejected from a sample surface \
as a result of bombardment by a primary beam of atoms, ions or photons. WAS \
IN DETECTOR TYPE. Where should it go.\\\" [PSI:MS]\>\"", ",", 
     "\"\<comment: This former purgatory term was made obsolete.\>\"", ",", 
     "\"\<is_obsolete: true\>\"", ",", "\"\<\>\"", ",", "\"\<[Term]\>\"", 
     ",", "\"\<id: MS:1000353\>\"", ",", "\"\<name: adduct ion\>\"", ",", 
     "\"\<def: \\\"OBSOLETE Ion formed by the interaction of an ion with one \
or more atoms or molecules to form an ion containing all the constituent \
atoms of the precursor ion as well as the additional atoms from the \
associated atoms or molecules.\\\" [PSI:MS]\>\"", ",", 
     "\"\<comment: This child of the former purgatory term ion chemical type \
was made obsolete.\>\"", ",", "\"\<is_obsolete: true\>\"", ",", "\"\<\>\"", 
     ",", "\"\<[Term]\>\"", ",", "\"\<id: MS:1000354\>\"", ",", 
     "\"\<name: aromatic ion\>\"", ",", 
     "\"\<def: \\\"OBSOLETE A planar cyclic ion that obeys the Hueckel (4n + \
2) rule where n is a positive integer representing the number of conjugated \
Pi electrons. Charge delocalization leads to greater stability compared to a \
hypothetical localized structure.\\\" [PSI:MS]\>\"", ",", 
     "\"\<comment: This child of the former purgatory term ion chemical type \
was made obsolete.\>\"", ",", "\"\<is_obsolete: true\>\"", ",", "\"\<\>\"", 
     ",", "\"\<[Term]\>\"", ",", "\"\<id: MS:1000355\>\"", ",", 
     "\"\<name: analog ion\>\"", ",", 
     "\"\<def: \\\"OBSOLETE Ions that have similar chemical valence, for \
example the acetyl cation CH3-CO+ and the thioacetyl cation CH3-CS+.\\\" \
[PSI:MS]\>\"", ",", 
     "\"\<comment: This child of the former purgatory term ion chemical type \
was made obsolete.\>\"", ",", "\"\<is_obsolete: true\>\"", ",", "\"\<\>\"", 
     ",", "\"\<[Term]\>\"", ",", "\"\<id: MS:1000356\>\"", ",", 
     "\"\<name: anti-aromatic ion\>\"", ",", 
     "\"\<def: \\\"OBSOLETE A planar cyclic ion with 4n ? electrons and is \
therefore not aromatic.\\\" [PSI:MS]\>\"", ",", 
     "\"\<comment: This child of the former purgatory term ion chemical type \
was made obsolete.\>\"", ",", "\"\<is_obsolete: true\>\"", ",", "\"\<\>\"", 
     ",", "\"\<[Term]\>\"", ",", "\"\<id: MS:1000357\>\"", ",", 
     "\"\<name: cationized molecule\>\"", ",", 
     "\"\<def: \\\"OBSOLETE An ion formed by the association of a cation with \
a neutral molecule, M, for example [M+ Na]+ and [M + K]+. The terms \
quasi-molecular ion and pseudo-molecular ion should not be used.\\\" [PSI:MS]\
\>\"", ",", 
     "\"\<comment: This child of the former purgatory term ion chemical type \
was made obsolete.\>\"", ",", "\"\<is_obsolete: true\>\"", ",", "\"\<\>\"", 
     ",", "\"\<[Term]\>\"", ",", "\"\<id: MS:1000358\>\"", ",", 
     "\"\<name: cluster ion\>\"", ",", 
     "\"\<def: \\\"OBSOLETE An ion formed by a multi-component atomic or \
molecular assembly of one or more ions with atoms or molecules, such as \
[(H20)nH]+, [(NaCl)nNa]+ and [(H3PO3)nHPO3]-.\\\" [PSI:MS]\>\"", ",", 
     "\"\<comment: This child of the former purgatory term ion chemical type \
was made obsolete.\>\"", ",", "\"\<is_obsolete: true\>\"", ",", "\"\<\>\"", 
     ",", "\"\<[Term]\>\"", ",", "\"\<id: MS:1000359\>\"", ",", 
     "\"\<name: Conventional ion\>\"", ",", 
     "\"\<def: \\\"OBSOLETE A radical cation or anion in which the charge \
site and the unpaired electron spin are both formally located in the same \
atom or group of atoms, as opposed to the spatially separate electronic \
configuration of distonic ions. The radical cation of methanol, CH3OH+, in \
which the charge and spin sites are formally located at the O atom is an \
example of a conventional ion, whereas .CH2-OH2+ is a distonic ion.\\\" \
[PSI:MS]\>\"", ",", 
     "\"\<comment: This child of the former purgatory term ion chemical type \
was made obsolete.\>\"", ",", "\"\<is_obsolete: true\>\"", ",", "\"\<\>\"", 
     ",", "\"\<[Term]\>\"", ",", "\"\<id: MS:1000360\>\"", ",", 
     "\"\<name: diagnostic ion\>\"", ",", 
     "\"\<def: \\\"OBSOLETE A product ion whose formation reveals structural \
or compositional information of its precursor. For instance, the phenyl \
cation in an electron ionization mass spectrum is a diagnostic ion for \
benzene and derivatives.\\\" [PSI:MS]\>\"", ",", 
     "\"\<comment: This child of the former purgatory term ion chemical type \
was made obsolete.\>\"", ",", "\"\<is_obsolete: true\>\"", ",", "\"\<\>\"", 
     ",", "\"\<[Term]\>\"", ",", "\"\<id: MS:1000361\>\"", ",", 
     "\"\<name: dimeric ion\>\"", ",", 
     "\"\<def: \\\"OBSOLETE An ion formed by ionization of a dimer or by the \
association of an ion with its neutral counterpart such as [M2]+ or [M-H-M]+.\
\\\" [PSI:MS]\>\"", ",", 
     "\"\<comment: This child of the former purgatory term ion chemical type \
was made obsolete.\>\"", ",", "\"\<is_obsolete: true\>\"", ",", "\"\<\>\"", 
     ",", "\"\<[Term]\>\"", ",", "\"\<id: MS:1000362\>\"", ",", 
     "\"\<name: distonic ion\>\"", ",", 
     "\"\<def: \\\"OBSOLETE A radical cation or anion in which the charge \
site and the unpaired electron spin cannot be both formally located in the \
same atom or group of atoms as it can be with a conventional ion. For \
example, CH2-OH2+ is a distonic ion whereas the radical cation of methanol, \
CH3OH+ is a conventional ion.\\\" [PSI:MS]\>\"", ",", 
     "\"\<comment: This child of the former purgatory term ion chemical type \
was made obsolete.\>\"", ",", "\"\<is_obsolete: true\>\"", ",", "\"\<\>\"", 
     ",", "\"\<[Term]\>\"", ",", "\"\<id: MS:1000363\>\"", ",", 
     "\"\<name: enium ion\>\"", ",", 
     "\"\<def: \\\"OBSOLETE A positively charged lower-valency ion of the \
nonmetallic elements. The methenium ion is CH3+. Other examples are the \
oxenium, sulfenium, nitrenium, phosphenium, and halenium ions.\\\" [PSI:MS]\>\
\"", ",", 
     "\"\<comment: This child of the former purgatory term ion chemical type \
was made obsolete.\>\"", ",", "\"\<is_obsolete: true\>\"", ",", "\"\<\>\"", 
     ",", "\"\<[Term]\>\"", ",", "\"\<id: MS:1000364\>\"", ",", 
     "\"\<name: fragment ion\>\"", ",", 
     "\"\<def: \\\"OBSOLETE A product ion that results from the dissociation \
of a precursor ion.\\\" [PSI:MS]\>\"", ",", 
     "\"\<comment: This term was made obsolete because it was replaced by \
product ion (MS:1000342).\>\"", ",", "\"\<is_obsolete: true\>\"", ",", 
     "\"\<\>\"", ",", "\"\<[Term]\>\"", ",", "\"\<id: MS:1000365\>\"", ",", 
     "\"\<name: ion?\>\"", ",", 
     "\"\<def: \\\"OBSOLETE An atomic or molecular species having a net \
positive or negative electric charge.\\\" [PSI:MS]\>\"", ",", 
     "\"\<comment: This former purgatory term was made obsolete.\>\"", ",", 
     "\"\<is_obsolete: true\>\"", ",", "\"\<\>\"", ",", "\"\<[Term]\>\"", 
     ",", "\"\<id: MS:1000366\>\"", ",", "\"\<name: Isotopologue ion\>\"", 
     ",", "\"\<def: \\\"OBSOLETE An ion that differs only in the isotopic \
composition of one or more of its constituent atoms. For example CH4+ and \
CH3D+ or 10BF3 and 11BF3. The term isotopologue is a contraction of isotopic \
homologue.\\\" [PSI:MS]\>\"", ",", 
     "\"\<comment: This child of the former purgatory term ion chemical type \
was made obsolete.\>\"", ",", "\"\<is_obsolete: true\>\"", ",", "\"\<\>\"", 
     ",", "\"\<[Term]\>\"", ",", "\"\<id: MS:1000367\>\"", ",", 
     "\"\<name: Isotopomeric ion\>\"", ",", 
     "\"\<def: \\\"OBSOLETE Isomeric ion having the same numbers of each \
isotopic atom but differing in their positions. Isotopomeric ions can be \
either configurational isomers in which two atomic isotopes exchange \
positions or isotopic stereoisomers. The term isotopomer is a shortening of \
isotopic isomer.\\\" [PSI:MS]\>\"", ",", 
     "\"\<comment: This child of the former purgatory term ion chemical type \
was made obsolete.\>\"", ",", "\"\<is_obsolete: true\>\"", ",", "\"\<\>\"", 
     ",", "\"\<[Term]\>\"", ",", "\"\<id: MS:1000368\>\"", ",", 
     "\"\<name: metastable ion\>\"", ",", 
     "\"\<def: \\\"OBSOLETE An ion that is formed with internal energy higher \
than the threshold for dissociation but with a lifetime great enough to allow \
it to exit the ion source and enter the mass spectrometer where it \
dissociates before detection.\\\" [PSI:MS]\>\"", ",", 
     "\"\<comment: This child of the former purgatory term ion stability type \
was made obsolete.\>\"", ",", "\"\<is_obsolete: true\>\"", ",", "\"\<\>\"", 
     ",", "\"\<[Term]\>\"", ",", "\"\<id: MS:1000369\>\"", ",", 
     "\"\<name: molecular ion\>\"", ",", 
     "\"\<def: \\\"OBSOLETE An ion formed by the removal of one or more \
electrons to form a positive ion or the addition off one or more electrons to \
form a negative ion.\\\" [PSI:MS]\>\"", ",", 
     "\"\<comment: This child of the former purgatory term ion chemical type \
was made obsolete.\>\"", ",", "\"\<is_obsolete: true\>\"", ",", "\"\<\>\"", 
     ",", "\"\<[Term]\>\"", ",", "\"\<id: MS:1000370\>\"", ",", 
     "\"\<name: negative ion\>\"", ",", 
     "\"\<def: \\\"OBSOLETE An atomic or molecular species having a net \
negative electric charge.\\\" [PSI:MS]\>\"", ",", 
     "\"\<comment: This child of the former purgatory term ion chemical type \
was made obsolete.\>\"", ",", "\"\<is_obsolete: true\>\"", ",", "\"\<\>\"", 
     ",", "\"\<[Term]\>\"", ",", "\"\<id: MS:1000371\>\"", ",", 
     "\"\<name: non-classical ion\>\"", ",", 
     "\"\<def: \\\"OBSOLETE Hyper-coordinated carbonium ion such as the \
penta-coordinated norbornyl cation. Note: Tri-coordinated carbenium ions are \
termed classical ions.\\\" [PSI:MS]\>\"", ",", 
     "\"\<comment: This child of the former purgatory term ion chemical type \
was made obsolete.\>\"", ",", "\"\<is_obsolete: true\>\"", ",", "\"\<\>\"", 
     ",", "\"\<[Term]\>\"", ",", "\"\<id: MS:1000372\>\"", ",", 
     "\"\<name: onium ion\>\"", ",", 
     "\"\<def: \\\"OBSOLETE A positively charged hypervalent ion of the \
nonmetallic elements. Examples are the methonium ion CH5+, the hydrogenonium \
ion H3+ and the hydronium ion H3O+. Other examples are the carbonium, \
oxonium, sulfonium, nitronium, diazonium, phosphonium, and halonium ions. \
Onium ions are not limited to monopositive ions; multiply-charged onium ions \
exist such as the gitonic (proximal) oxonium dication H4O2+ and the distonic \
oxonium dication H2O+-CH2-CH2-OH2+.\\\" [PSI:MS]\>\"", ",", 
     "\"\<comment: This child of the former purgatory term ion chemical type \
was made obsolete.\>\"", ",", "\"\<is_obsolete: true\>\"", ",", "\"\<\>\"", 
     ",", "\"\<[Term]\>\"", ",", "\"\<id: MS:1000373\>\"", ",", 
     "\"\<name: principal ion\>\"", ",", 
     "\"\<def: \\\"OBSOLETE Most abundant ion of an isotope cluster, such as \
the 11B79Br2 81Br+ ion of m/z 250 of the cluster of isotopologue molecular \
ions of BBr3. The term principal ion has also been used to describe ions that \
have been artificially isotopically enriched in one or more positions such as \
CH3 13CH3+ or CH2D2 +, but those are best defined as isotopologue ions.\\\" \
[PSI:MS]\>\"", ",", 
     "\"\<comment: This child of the former purgatory term ion chemical type \
was made obsolete.\>\"", ",", "\"\<is_obsolete: true\>\"", ",", "\"\<\>\"", 
     ",", "\"\<[Term]\>\"", ",", "\"\<id: MS:1000374\>\"", ",", 
     "\"\<name: positive ion\>\"", ",", 
     "\"\<def: \\\"OBSOLETE An atomic or molecular species having a net \
positive electric charge.\\\" [PSI:MS]\>\"", ",", 
     "\"\<comment: This child of the former purgatory term ion chemical type \
was made obsolete.\>\"", ",", "\"\<is_obsolete: true\>\"", ",", "\"\<\>\"", 
     ",", "\"\<[Term]\>\"", ",", "\"\<id: MS:1000375\>\"", ",", 
     "\"\<name: protonated molecule\>\"", ",", 
     "\"\<def: \\\"OBSOLETE An ion formed by interaction of a neutral \
molecule with a proton and represented by the symbol [M + H]+, where M is the \
neutral molecule. The term 'protonated molecular ion,' 'quasi-molecular ion' \
and 'pseudo-molecular ion' are not recommended.\\\" [PSI:MS]\>\"", ",", 
     "\"\<comment: This child of the former purgatory term ion chemical type \
was made obsolete.\>\"", ",", "\"\<is_obsolete: true\>\"", ",", "\"\<\>\"", 
     ",", "\"\<[Term]\>\"", ",", "\"\<id: MS:1000376\>\"", ",", 
     "\"\<name: radical ion\>\"", ",", 
     "\"\<def: \\\"OBSOLETE An ion, either a cation or anion, containing \
unpaired electrons in its ground state. The unpaired electron is denoted by a \
superscript dot alongside the superscript symbol for charge, such as for the \
molecular ion of a molecule M, that is, M+. Radical ions with more than one \
charge and/or more than one unpaired electron are denoted such as M(2+)(2). \
Unless the positions of the unpaired electron and charge can be associated \
with specific atoms, superscript charge designation should be placed before \
the superscript dot designation.\\\" [PSI:MS]\>\"", ",", 
     "\"\<comment: This child of the former purgatory term ion chemical type \
was made obsolete.\>\"", ",", "\"\<is_obsolete: true\>\"", ",", "\"\<\>\"", 
     ",", "\"\<[Term]\>\"", ",", "\"\<id: MS:1000377\>\"", ",", 
     "\"\<name: reference ion\>\"", ",", 
     "\"\<def: \\\"OBSOLETE A stable ion whose structure is known with \
certainty. These ions are usually formed by direct ionization of a neutral \
molecule of known structure and are used to verify by comparison the \
structure of an unknown ion.\\\" [PSI:MS]\>\"", ",", 
     "\"\<comment: This child of the former purgatory term ion chemical type \
was made obsolete.\>\"", ",", "\"\<is_obsolete: true\>\"", ",", "\"\<\>\"", 
     ",", "\"\<[Term]\>\"", ",", "\"\<id: MS:1000378\>\"", ",", 
     "\"\<name: stable ion\>\"", ",", 
     "\"\<def: \\\"OBSOLETE An ion with internal energy sufficiently low that \
it does not rearrange or dissociate prior to detection in a mass \
spectrometer.\\\" [PSI:MS]\>\"", ",", 
     "\"\<comment: This child of the former purgatory term ion stability type \
was made obsolete.\>\"", ",", "\"\<is_obsolete: true\>\"", ",", "\"\<\>\"", 
     ",", "\"\<[Term]\>\"", ",", "\"\<id: MS:1000379\>\"", ",", 
     "\"\<name: unstable ion\>\"", ",", 
     "\"\<def: \\\"OBSOLETE An ion with sufficient energy to dissociate \
within the ion source.\\\" [PSI:MS]\>\"", ",", 
     "\"\<comment: This child of the former purgatory term ion stability type \
was made obsolete.\>\"", ",", "\"\<is_obsolete: true\>\"", ",", "\"\<\>\"", 
     ",", "\"\<[Term]\>\"", ",", "\"\<id: MS:1000380\>\"", ",", 
     "\"\<name: adiabatic ionization\>\"", ",", 
     "\"\<def: \\\"A process whereby an electron is removed from an atom, \
ion, or molecule to produce an ion in its lowest energy state.\\\" [PSI:MS]\>\
\"", ",", "\"\<is_a: MS:1000008 ! ionization type\>\"", ",", "\"\<\>\"", ",", 
     "\"\<[Term]\>\"", ",", "\"\<id: MS:1000381\>\"", ",", 
     "\"\<name: associative ionization\>\"", ",", 
     "\"\<def: \\\"An ionization process in which two excited atoms or \
molecules react to form a single positive ion and an electron.\\\" [PSI:MS]\>\
\"", ",", "\"\<is_a: MS:1000008 ! ionization type\>\"", ",", "\"\<\>\"", ",", 
     "\"\<[Term]\>\"", ",", "\"\<id: MS:1000382\>\"", ",", 
     "\"\<name: atmospheric pressure photoionization\>\"", ",", 
     "\"\<def: \\\"Atmospheric pressure chemical ionization in which the \
reactant ions are generated by photo-ionization.\\\" [PSI:MS]\>\"", ",", 
     "\"\<is_a: MS:1000240 ! atmospheric pressure ionization\>\"", ",", 
     "\"\<\>\"", ",", "\"\<[Term]\>\"", ",", "\"\<id: MS:1000383\>\"", ",", 
     "\"\<name: autodetachment\>\"", ",", 
     "\"\<def: \\\"The formation of a neutral when a negative ion in a \
discrete state with an energy greater than the detachment threshold loses an \
electron spontaneously without further interaction with an energy source.\\\" \
[PSI:MS]\>\"", ",", "\"\<is_a: MS:1000008 ! ionization type\>\"", ",", 
     "\"\<\>\"", ",", "\"\<[Term]\>\"", ",", "\"\<id: MS:1000384\>\"", ",", 
     "\"\<name: autoionization\>\"", ",", 
     "\"\<def: \\\"The formation of an ion when an atom or molecule in a \
discrete state with an energy greater than the ionization threshold loses an \
electron spontaneously without further interaction with an energy source.\\\" \
[PSI:MS]\>\"", ",", "\"\<is_a: MS:1000008 ! ionization type\>\"", ",", 
     "\"\<\>\"", ",", "\"\<[Term]\>\"", ",", "\"\<id: MS:1000385\>\"", ",", 
     "\"\<name: charge exchange ionization\>\"", ",", 
     "\"\<def: \\\"The interaction of an ion with an atom or molecule in \
which the charge on the ion is transferred to the neutral without the \
dissociation of either. Synonymous with charge transfer ionization.\\\" \
[PSI:MS]\>\"", ",", "\"\<is_a: MS:1000008 ! ionization type\>\"", ",", 
     "\"\<\>\"", ",", "\"\<[Term]\>\"", ",", "\"\<id: MS:1000386\>\"", ",", 
     "\"\<name: chemi-ionization\>\"", ",", 
     "\"\<def: \\\"The reaction of a neutral molecule with an internally \
excited molecule to form an ion. Note that this term is not synonymous with \
chemical ionization.\\\" [PSI:MS]\>\"", ",", 
     "\"\<is_a: MS:1000008 ! ionization type\>\"", ",", "\"\<\>\"", ",", 
     "\"\<[Term]\>\"", ",", "\"\<id: MS:1000387\>\"", ",", 
     "\"\<name: desorption/ionization on silicon\>\"", ",", 
     "\"\<def: \\\"The formation of ions by laser desorption ionization of a \
sample deposited on a porous silicon surface.\\\" [PSI:MS]\>\"", ",", 
     "\"\<is_a: MS:1000247 ! desorption ionization\>\"", ",", "\"\<\>\"", 
     ",", "\"\<[Term]\>\"", ",", "\"\<id: MS:1000388\>\"", ",", 
     "\"\<name: dissociative ionization\>\"", ",", 
     "\"\<def: \\\"The reaction of a gas-phase molecule that results in its \
decomposition to form products, one of which is an ion.\\\" [PSI:MS]\>\"", 
     ",", "\"\<is_a: MS:1000008 ! ionization type\>\"", ",", "\"\<\>\"", ",", 
     "\"\<[Term]\>\"", ",", "\"\<id: MS:1000389\>\"", ",", 
     "\"\<name: electron ionization\>\"", ",", 
     "\"\<def: \\\"The ionization of an atom or molecule by electrons that \
are typically accelerated to energies between 50 and 150 eV. Usually 70 eV \
electrons are used to produce positive ions. The term 'electron impact' is \
not recommended.\\\" [PSI:MS]\>\"", ",", 
     "\"\<is_a: MS:1000008 ! ionization type\>\"", ",", "\"\<\>\"", ",", 
     "\"\<[Term]\>\"", ",", "\"\<id: MS:1000390\>\"", ",", 
     "\"\<name: ion desolvation\>\"", ",", 
     "\"\<def: \\\"OBSOLETE The removal of solvent molecules clustered around \
a gas-phase ion by means of heating and/or collisions with gas molecules.\\\" \
[PSI:MS]\>\"", ",", 
     "\"\<comment: This child of the former purgatory term ion reaction was \
made obsolete.\>\"", ",", "\"\<is_obsolete: true\>\"", ",", "\"\<\>\"", ",", 
     "\"\<[Term]\>\"", ",", "\"\<id: MS:1000391\>\"", ",", 
     "\"\<name: ion-pair formation\>\"", ",", 
     "\"\<def: \\\"OBSOLETE The reaction of a molecule to form both a \
positive ion and negative ion fragment among the products.\\\" [PSI:MS]\>\"", 
     ",", "\"\<comment: This child of the former purgatory term ion reaction \
was made obsolete.\>\"", ",", "\"\<is_obsolete: true\>\"", ",", "\"\<\>\"", 
     ",", "\"\<[Term]\>\"", ",", "\"\<id: MS:1000392\>\"", ",", 
     "\"\<name: ionization efficiency\>\"", ",", 
     "\"\<def: \\\"The ratio of the number of ions formed to the number of \
electrons, molecules or photons used.\\\" [PSI:MS]\>\"", ",", 
     "\"\<xref: value-type:xsd\\\\:float \\\"The allowed value-type for this \
CV term.\\\"\>\"", ",", "\"\<is_a: MS:1000482 ! source attribute\>\"", ",", 
     "\"\<\>\"", ",", "\"\<[Term]\>\"", ",", "\"\<id: MS:1000393\>\"", ",", 
     "\"\<name: laser desorption ionization\>\"", ",", 
     "\"\<def: \\\"The formation of gas-phase ions by the interaction of a \
pulsed laser with a solid or liquid material.\\\" [PSI:MS]\>\"", ",", 
     "\"\<is_a: MS:1000247 ! desorption ionization\>\"", ",", "\"\<\>\"", 
     ",", "\"\<[Term]\>\"", ",", "\"\<id: MS:1000395\>\"", ",", 
     "\"\<name: liquid secondary ionization\>\"", ",", 
     "\"\<def: \\\"The ionization of any species by the interaction of a \
focused beam of ions with a sample that is dissolved in a solvent matrix. See \
also fast atom bombardment and secondary ionization.\\\" [PSI:MS]\>\"", ",", 
     "\"\<is_a: MS:1000008 ! ionization type\>\"", ",", "\"\<\>\"", ",", 
     "\"\<[Term]\>\"", ",", "\"\<id: MS:1000396\>\"", ",", 
     "\"\<name: membrane inlet\>\"", ",", 
     "\"\<def: \\\"A semi-permeable membrane separator that permits the \
passage of gas sample directly to the mass spectrometer ion source.\\\" \
[PSI:MS]\>\"", ",", "\"\<is_a: MS:1000007 ! inlet type\>\"", ",", "\"\<\>\"", 
     ",", "\"\<[Term]\>\"", ",", "\"\<id: MS:1000397\>\"", ",", 
     "\"\<name: microelectrospray\>\"", ",", 
     "\"\<def: \\\"Electrospray ionization at a solvent flow rate of 300-800 \
nL/min where the flow is a result of a mechanical pump. See nanoelectrospray.\
\\\" [PSI:MS]\>\"", ",", "\"\<is_a: MS:1000073 ! electrospray ionization\>\"",
      ",", "\"\<\>\"", ",", "\"\<[Term]\>\"", ",", "\"\<id: MS:1000398\>\"", 
     ",", "\"\<name: nanoelectrospray\>\"", ",", 
     "\"\<def: \\\"Electrospray ionization at a flow rate less than ~25 \
nL/min. Nanoelectrospray is synonymous with nanospray. The flow is dependent \
on the potenial on the tip of the electrospray needle and/or a gas presure to \
push the sample through the needle. See also electrospray ionization and \
microelectrospray.\\\" [PSI:MS]\>\"", ",", 
     "\"\<synonym: \\\"nanospray\\\" EXACT []\>\"", ",", 
     "\"\<is_a: MS:1000073 ! electrospray ionization\>\"", ",", "\"\<\>\"", 
     ",", "\"\<[Term]\>\"", ",", "\"\<id: MS:1000399\>\"", ",", 
     "\"\<name: penning ionization\>\"", ",", 
     "\"\<def: \\\"Ionization that occurs through the interaction of two or \
more neutral gaseous species, at least one of which is internally \
excited.\\\" [PSI:MS]\>\"", ",", "\"\<is_a: MS:1000008 ! ionization type\>\"",
      ",", "\"\<\>\"", ",", "\"\<[Term]\>\"", ",", "\"\<id: MS:1000400\>\"", 
     ",", "\"\<name: plasma desorption ionization\>\"", ",", 
     "\"\<def: \\\"The ionization of material in a solid sample by bombarding \
it with ionic or neutral atoms formed as a result of the fission of a \
suitable nuclide, typically 252Cf. Synonymous with fission fragment \
ionization.\\\" [PSI:MS]\>\"", ",", 
     "\"\<is_a: MS:1000008 ! ionization type\>\"", ",", "\"\<\>\"", ",", 
     "\"\<[Term]\>\"", ",", "\"\<id: MS:1000401\>\"", ",", 
     "\"\<name: pre-ionization state\>\"", ",", 
     "\"\<def: \\\"OBSOLETE An electronic state capable of undergoing \
auto-Ionization.\\\" [PSI:MS]\>\"", ",", 
     "\"\<comment: This child of the former purgatory term ion reaction was \
made obsolete.\>\"", ",", "\"\<is_obsolete: true\>\"", ",", "\"\<\>\"", ",", 
     "\"\<[Term]\>\"", ",", "\"\<id: MS:1000402\>\"", ",", 
     "\"\<name: secondary ionization\>\"", ",", 
     "\"\<def: \\\"The process in which ions are ejected from a sample \
surface as a result of bombardment by a primary beam of atoms or ions.\\\" \
[PSI:MS]\>\"", ",", "\"\<is_a: MS:1000008 ! ionization type\>\"", ",", 
     "\"\<\>\"", ",", "\"\<[Term]\>\"", ",", "\"\<id: MS:1000403\>\"", ",", 
     "\"\<name: soft ionization\>\"", ",", 
     "\"\<def: \\\"The formation of gas-phase ions without extensive \
fragmentation.\\\" [PSI:MS]\>\"", ",", 
     "\"\<is_a: MS:1000008 ! ionization type\>\"", ",", "\"\<\>\"", ",", 
     "\"\<[Term]\>\"", ",", "\"\<id: MS:1000404\>\"", ",", 
     "\"\<name: spark ionization\>\"", ",", 
     "\"\<def: \\\"The formation of ions from a solid material by an \
intermittent electrical discharge.\\\" [PSI:MS]\>\"", ",", 
     "\"\<is_a: MS:1000008 ! ionization type\>\"", ",", "\"\<\>\"", ",", 
     "\"\<[Term]\>\"", ",", "\"\<id: MS:1000405\>\"", ",", 
     "\"\<name: surface-assisted laser desorption ionization\>\"", ",", 
     "\"\<def: \\\"The formation of gas-phase ions from molecules that are \
deposited on a particular surface substrate that is irradiated with a pulsed \
laser. See also matrix-assisted laser desorption ionization.\\\" \
[PSI:MS]\>\"", ",", "\"\<is_a: MS:1000247 ! desorption ionization\>\"", ",", 
     "\"\<\>\"", ",", "\"\<[Term]\>\"", ",", "\"\<id: MS:1000406\>\"", ",", 
     "\"\<name: surface ionization\>\"", ",", 
     "\"\<def: \\\"The ionization of a neutral species when it interacts with \
a solid surface with an appropriate work function and temperature.\\\" \
[PSI:MS]\>\"", ",", "\"\<is_a: MS:1000008 ! ionization type\>\"", ",", 
     "\"\<\>\"", ",", "\"\<[Term]\>\"", ",", "\"\<id: MS:1000407\>\"", ",", 
     "\"\<name: thermal ionization\>\"", ",",
[truncated: 1,449,608 more chars]
